# Supplementary material for: LANA-Mediated Recruitment of Host Polycomb Repressive Complexes onto the KSHV Genome during De Novo Infection
Source: PLoS Pathog. 2016 Sep 8;12(9):e1005878. doi: 10.1371/journal.ppat.1005878 (PMC5015872; doi:10.1371/journal.ppat.1005878)
Supplement: S1 Table — (XLSX) [file ppat.1005878.s001.xlsx]

## Sheet: Sheet1
Target locus	Mutation	Original sequence	After mutation
Laloc	deletion	GATTGTGC (117691)…(127624) CCTCGGGA	GATTGTGCCCTCGGGA
K12	deletion	CGCTAGCT (117737)…(119056) ACCGCGCCGG	CGCTAGCTACCGCGCCGG
K13	stop/frameshift	(123154) ATGGCCACTTACGAGGTT	ATGGCCACTTACTAGTGAGGTT
vCyc	stop/frameshift	(124010) ATGGCAACTGCCAATAACCCG	ATGGCAACTGCCAATTAATCCCG
LANA	stop/frameshift	(127566) AGAGGAAGTTGTAGGAAA	AGAGGAAGTTAGTAGGAAACG
Genomic coordinates based on GQ994935
