# Supplementary material for: LANA-Mediated Recruitment of Host Polycomb Repressive Complexes onto the KSHV Genome during De Novo Infection
Source: PLoS Pathog. 2016 Sep 8;12(9):e1005878. doi: 10.1371/journal.ppat.1005878 (PMC5015872; doi:10.1371/journal.ppat.1005878)
Supplement: S2 Table — (XLSX) [file ppat.1005878.s002.xlsx]

## Sheet: Sheet1
	Forward (5' - 3')	Reverse (5' - 3')	Application
LANA	ACCAGATGGCACGCGCCGCCAGCA	TGTACATGATTTGTGTTAAGGTGT	ChIP-qPCR
K2	CATACGCAGCCAAGCTATCA	GCTAGCACAGCAAATTGAGA	ChIP-qPCR
ORF25	AGTTGTCGGTGTCTATCTGT	TGCAGAGCGATACGCAGACT	ChIP-qPCR
RTA	AAGACACTGACCCACCAAGG	GGTGCCACCAATGTATGACC	ChIP-qPCR
K12	TACGTGTAAATCCAAGAGAT	TAGGTCCACGCTCACCTCTG	ChIP-qPCR
ORF8	CATAGAGCCGAAGGACTGGA	ACCGATAATACCAGCTCTCT	ChIP-qPCR
ORF10	CTCTTGCGCTATGTGGGACAA	GGCAGTTAGACACCGTTATCT	ChIP-qPCR
ORF70	AGTTACCTCATGCTGAATCGA	ACAAACTTCCAGGATCTATCA	ChIP-qPCR
K5	CTACATATCCAGCAGATGGGT	GTGAATACGTTAGACATCTGT	ChIP-qPCR
ORF56	CGTTCTGAATAGACTGCAGT	CAAGATCACAGACTACCTGA	ChIP-qPCR
HS1	TTCCTATTTGCCAAGGCAGT	CTCTTCAGCCATCCCAAGAC	ChIP-qPCR
ACT	CCACAGCCAGAGGTCCTCAG	AGGAGCTCTTGGAGGGCATG	ChIP-qPCR
MYT1	GATTCTGTATTCATCATGGA	GCTGTGAGTGCTAGGATGTCT	ChIP-qPCR
Neg	CAGGATCTCCGAGAATCAGC	GAGTTGGGAGAGCTGTCAGG	ChIP-qPCR
HTF6	AAGCTGACCCAGGGAAGGAA	GATTGGATAAAGCTCCAGGA	ChIP-qPCR
RTA	TTGCCAAGTTTGTACAACTGCT	ACCTTGCAAAGACCATTCAGAT	RT-qPCR
K2	TCACTGCGGGTTAATAGGATTT	CATGACGTCCACGTTTATCACT	RT-qPCR
ORF56	CACAGATTCCCGTCAATACAAA	GTATCTTCAGTAGGCGGCAGAG	RT-qPCR
ORF70	ATGCAGGCCAGGTATAGTCT	TCCCATATCTTGACTCCTGT	RT-qPCR
ORF25	ACAGTTTATGGCACGCATAGTG	GGTTCTCTGAATCTCGTCGTGT	RT-qPCR
ORF64	CTTCCTCGAGGGCATCATATAC	TATACGGTGATGGACTTGATGG	RT-qPCR
K5	TAAGCACTTGGCTAACAGTGT	GGCCACAGGTTAAGGCGACT	RT-qPCR
ORF59	AACCGCAGTTCGTCAGGACCACCA	CCTTAGCCACTTAAGTAGGAATG	RT-qPCR
GPR87	ACACCGTATGAGGTGAATGGA	TTGAACCCCATTCTTCAGTTG	RT-qPCR
IL7R	AGTGGCTATGCTCAAAATGGA	GTTGACATCTGGGTCCTCAAA	RT-qPCR
COL1A1	CATGTTCAGCTTTGTGGACCT	GTTCTGTACGCAGGTGATTGG	RT-qPCR
CDKN1A	TGTGGACCTGTCACTGTCTTG	GGCGTTTGGAGTGGTAGAAAT	RT-qPCR
TRIM55	CTACAAGCAGGAGTCCACCAG	GGGTACTTCGCAGTTCAGACA	RT-qPCR
ATF3	TCAAGGAAGAGCTGAGGTTTG	CATCTTCTTCAGGGGCTACCT	RT-qPCR
18S	TTCGAACGTCTGCCCTATCAA	GATGTGGTAGCCGTTTCTCAGG	RT-qPCR
ORF11	GGCACCCATACAGCTTCTACGA	CGTTTACTACTGCACACTGCA	qPCR
