# Supplementary material for: LANA-Mediated Recruitment of Host Polycomb Repressive Complexes onto the KSHV Genome during De Novo Infection
Source: PLoS Pathog. 2016 Sep 8;12(9):e1005878. doi: 10.1371/journal.ppat.1005878 (PMC5015872; doi:10.1371/journal.ppat.1005878)
Supplement: S3 Table — (XLSX) [file ppat.1005878.s003.xlsx]

## Sheet: Description
Table S3 Differential cellular gene expression upon KSHV infection
This table contains all microarray expression values as well as the list of differentially expressed probes upon WT and KO infection.
All probes	Logged probe expression values of the individual microarray datasets of this study. Averaged differential expression values between each of the datasets (KO and uninfected, WT and uninfected as well as KO and WT infected samples) with the associated p-values, corresponding fold changes and ratios are listed on the right side.
WT infection regulated	Logged probe expression average values of probes that are at least 1.5 fold differentially expressed in the WT KSHV-infected samples compared to the uninfected samples. Averaged differential expression values betweenf each of the datasets (KO and uninfected, WT and uninfected as well as KO and WT infected samples) with the associated p-values, corresponding fold changes and ratios are listed on t…
KO infection regulated	Logged probe expression average values of probes that are at least 1.5 fold differentially expressed in the KO KSHV-infected samples compared to the uninfected samples. Averaged differential expression values between each of the datasets (KO and uninfected, WT and uninfected as well as KO and WT infected samples) with the associated p-values, corresponding fold changes and ratios are listed on th…

## Sheet: All probes
ProbeID	Entrez Gene	Gene Symbol	Gene Title	RefSeq Transcript ID	uninfected_A	uninfected_B	WTinfected_C	WTinfected_D	KOinfected_E	KOinfected_F	p-value(KOinfected vs. Uninfected)	Ratio(KOinfected vs. Uninfected)	Fold-Change(KOinfected vs. Uninfected)	p-value(WTinfected vs. Uninfected)	Ratio(WTinfected vs. Uninfected)	Fold-Change(WTinfected vs. Uninfected)	p-value(KOinfected vs. WTinfected)	Ratio(KOinfected vs. WTinfected)	Fold-Change(KOinfected vs. WTinfected)
1007_s_at	780 /// 100616237	DDR1 /// MIR4640	discoidin domain receptor tyrosine kinase 1 /// microRNA 4640	NM_001202521 /// NM_001202522 /// NM_001202523 /// NM_001954 /// NM_013993 /// NM_01399	10.0489	10.1344	10.1876	10.0664	10.0968	10.0911	0.972019	1.0016	1.0016	0.600878	1.02478	1.02478	0.62376	0.977379	-1.02314
1053_at	5982	RFC2	replication factor C (activator 1) 2, 40kDa	NM_001278791 /// NM_001278792 /// NM_001278793 /// NM_002914 /// NM_181471 /// XM_00671	9.05028	9.10905	8.91181	8.89723	8.82648	9.01064	0.134612	0.894342	-1.11814	0.113778	0.88568	-1.12908	0.870484	1.00978	1.00978
117_at	3310	HSPA6	heat shock 70kDa protein 6 (HSP70B')	NM_002155	6.47847	6.42255	6.69447	6.42488	6.83329	6.50433	0.301043	1.16336	1.16336	0.57723	1.07861	1.07861	0.577348	1.07858	1.07858
121_at	7849	PAX8	paired box 8	NM_003466 /// NM_013951 /// NM_013952 /// NM_013953 /// NM_013992	11.2699	11.2844	11.4287	11.3981	11.5882	11.5053	0.00515045	1.20545	1.20545	0.0336103	1.09904	1.09904	0.0355321	1.09682	1.09682
1255_g_at	2978	GUCA1A	guanylate cyclase activator 1A (retina)	NM_000409 /// XM_006715073	3.51107	3.60641	3.6123	3.6357	3.7682	3.72592	0.0229134	1.13944	1.13944	0.231643	1.04627	1.04627	0.0667197	1.08904	1.08904
1294_at	7318 /// 100847079	MIR5193 /// UBA7	microRNA 5193 /// ubiquitin-like modifier activating enzyme 7	NM_003335 /// NR_049825 /// XM_005265430 /// XM_006713321	7.16812	7.27996	7.07773	7.20881	7.15375	7.19997	0.563253	0.967825	-1.03324	0.348343	0.945554	-1.05758	0.676065	1.02355	1.02355
1316_at	7067	THRA	thyroid hormone receptor, alpha	NM_001190918 /// NM_001190919 /// NM_003250 /// NM_199334	7.20869	7.27427	7.29293	7.18149	7.18492	7.23744	0.631718	0.979215	-1.02123	0.944997	0.997046	-1.00296	0.678798	0.982117	-1.01821
1320_at	11099	PTPN21	protein tyrosine phosphatase, non-receptor type 21	NM_007039 /// XM_005267287 /// XM_006720011	6.18554	6.23043	6.29682	6.21399	6.41602	6.28621	0.116715	1.1043	1.1043	0.521349	1.03341	1.03341	0.239994	1.06859	1.06859
1405_i_at	6352	CCL5	chemokine (C-C motif) ligand 5	NM_001278736 /// NM_002985	4.03346	4.22318	4.46408	4.26158	4.5232	4.74406	0.039767	1.41943	1.41943	0.203749	1.1765	1.1765	0.158198	1.20648	1.20648
1431_at	1571	CYP2E1	cytochrome P450, family 2, subfamily E, polypeptide 1	NM_000773	5.42138	5.33297	5.4966	5.47119	5.54538	5.60811	0.0218896	1.14835	1.14835	0.10051	1.07677	1.07677	0.133696	1.06648	1.06648
1438_at	2049	EPHB3	EPH receptor B3	NM_004443	6.41781	6.32398	6.37234	6.46827	6.5294	6.393	0.331361	1.06459	1.06459	0.571934	1.03484	1.03484	0.636843	1.02875	1.02875
1487_at	2101	ESRRA	estrogen-related receptor alpha	NM_001282450 /// NM_001282451 /// NM_004451 /// XM_006718449 /// XM_006718450	9.02194	9.05344	8.98344	8.98822	8.92024	8.97427	0.0385956	0.939242	-1.06469	0.135994	0.964696	-1.0366	0.229019	0.973615	-1.0271
1494_f_at	1548	CYP2A6	cytochrome P450, family 2, subfamily A, polypeptide 6	NM_000762	6.62584	6.69556	6.56797	6.70738	6.73947	6.62109	0.822176	1.01367	1.01367	0.792025	0.984169	-1.01609	0.630855	1.02997	1.02997
1552256_a_at	949	SCARB1	scavenger receptor class B, member 1	NM_001082959 /// NM_005505	10.2533	10.3473	10.2657	10.3002	10.1716	10.2207	0.106027	0.930355	-1.07486	0.728045	0.988032	-1.01211	0.152506	0.941624	-1.062
1552257_a_at	23170	TTLL12	tubulin tyrosine ligase-like family, member 12	NM_015140	9.53268	9.5212	9.38944	9.37674	9.34862	9.3649	0.000396604	0.888732	-1.1252	0.000653679	0.9051	-1.10485	0.0719111	0.981915	-1.01842
1552258_at	112597 /// 101930489	LINC00152 /// LOC101930489	long intergenic non-protein coding RNA 152 /// uncharacterized LOC101930489	NM_052871 /// NR_024204 /// NR_024205 /// NR_024206 /// XR_249188 /// XR_425456 /// XR_	7.00775	7.06361	6.74327	6.95431	6.84689	6.95783	0.274553	0.911731	-1.09681	0.15834	0.878497	-1.13831	0.629234	1.03783	1.03783
1552261_at	10406	WFDC2	WAP four-disulfide core domain 2	NM_006103 /// NM_080733 /// NM_080734 /// NM_080735 /// NM_080736	5.54532	5.7038	5.86231	5.81924	6.028	5.68204	0.236901	1.17321	1.17321	0.260639	1.16168	1.16168	0.933134	1.00992	1.00992
1552263_at	5594	MAPK1	mitogen-activated protein kinase 1	NM_002745 /// NM_138957	7.00654	7.11228	6.92857	7.0165	6.7511	7.17515	0.63341	0.935438	-1.06902	0.665715	0.941557	-1.06207	0.962031	0.993502	-1.00654
1552264_a_at	5594	MAPK1	mitogen-activated protein kinase 1	NM_002745 /// NM_138957	7.74276	7.64483	7.50327	7.84417	7.384	7.62297	0.355444	0.876417	-1.14101	0.915736	0.986183	-1.01401	0.401465	0.888697	-1.12524
1552266_at	203102	ADAM32	ADAM metallopeptidase domain 32	NM_145004 /// XM_006716298 /// XM_006716299 /// XM_006725117 /// XM_006725118 /// XR_43	3.59472	3.73921	4.02465	3.54055	4.04422	3.78385	0.365051	1.1868	1.1868	0.652464	1.08345	1.08345	0.610691	1.09538	1.09538
1552269_at	128153	SPATA17	spermatogenesis associated 17	NM_138796 /// XM_005273052 /// XM_006711165	5.72409	5.90501	5.98227	5.75652	5.81513	5.68249	0.647711	0.955455	-1.04662	0.70136	1.03875	1.03875	0.421813	0.919815	-1.08718
1552271_at	163154	PRR22	proline rich 22	NM_001134316 /// NM_153359	6.5912	6.65552	6.75889	6.72344	6.87057	6.83214	0.00667519	1.17121	1.17121	0.0400117	1.08508	1.08508	0.0472555	1.07937	1.07937
1552272_a_at	163154	PRR22	proline rich 22	NM_001134316 /// NM_153359	6.62269	6.49965	6.52555	6.53043	6.55335	6.6456	0.585125	1.0269	1.0269	0.633913	0.977263	-1.02327	0.337791	1.05079	1.05079
1552274_at	54899	PXK	PX domain containing serine/threonine kinase	NM_001289095 /// NM_001289096 /// NM_001289098 /// NM_001289099 /// NM_001289100 /// NM	6.39504	6.33752	6.39612	6.63757	6.22012	6.33565	0.486785	0.94057	-1.06318	0.270658	1.11001	1.11001	0.122086	0.847357	-1.18014
1552275_s_at	54899	PXK	PX domain containing serine/threonine kinase	NM_001289095 /// NM_001289096 /// NM_001289098 /// NM_001289099 /// NM_001289100 /// NM	6.47515	6.37138	6.51587	6.72132	6.27029	6.49713	0.783887	0.972954	-1.0278	0.235309	1.14499	1.14499	0.173056	0.849752	-1.17681
1552276_a_at	57617	VPS18	vacuolar protein sorting 18 homolog (S. cerevisiae)	NM_020857	6.74114	6.67364	7.02243	6.84803	7.00405	6.83938	0.125745	1.16016	1.16016	0.110991	1.17108	1.17108	0.902703	0.990674	-1.00941
1552277_a_at	91283	MSANTD3	Myb/SANT-like DNA-binding domain containing 3	NM_001198805 /// NM_001198806 /// NM_001198807 /// NM_080655	11.0826	11.0535	10.9769	11.0248	11.1726	11.1172	0.0965776	1.05472	1.05472	0.127664	0.954498	-1.04767	0.0207022	1.105	1.105
1552278_a_at	113235	SLC46A1	solute carrier family 46 (folate transporter), member 1	NM_001242366 /// NM_080669 /// XM_005277786	6.55973	6.46961	6.27519	6.31856	6.48763	6.50146	0.658857	0.986148	-1.01405	0.0132212	0.859878	-1.16296	0.0172507	1.14685	1.14685
1552279_a_at	113235	SLC46A1	solute carrier family 46 (folate transporter), member 1	NM_001242366 /// NM_080669 /// XM_005277786	8.04295	7.97593	8.11011	8.19081	8.31836	8.17107	0.0498238	1.17713	1.17713	0.152089	1.10268	1.10268	0.291536	1.06752	1.06752
1552280_at	91937	TIMD4	T-cell immunoglobulin and mucin domain containing 4	NM_001146726 /// NM_138379	7.23228	7.18546	7.26113	7.35468	7.22622	7.30344	0.369158	1.03955	1.03955	0.158916	1.07106	1.07106	0.476489	0.970584	-1.03031
1552281_at	283375	SLC39A5	solute carrier family 39 (zinc transporter), member 5	NM_001135195 /// NM_173596 /// XM_005268803	7.38337	7.39367	7.7083	7.50359	7.76135	7.46052	0.231396	1.16669	1.16669	0.239642	1.16266	1.16266	0.975331	1.00346	1.00346
1552283_s_at	79844 /// 653082	ZDHHC11 /// ZDHHC11B	zinc finger, DHHC-type containing 11 /// zinc finger, DHHC-type containing 11B	NM_024786 /// XM_003118532 /// XM_005248369 /// XM_005248370 /// XM_005248372 /// XM_00	5.63089	5.84171	5.76555	5.92189	5.89354	5.99356	0.168429	1.15448	1.15448	0.41798	1.0773	1.0773	0.448029	1.07165	1.07165
1552286_at	90423	ATP6V1E2	ATPase, H+ transporting, lysosomal 31kDa, V1 subunit E2	NM_080653 /// XM_005264633 /// XM_005264634	7.64516	7.62246	7.49299	7.62997	7.3748	7.47334	0.0568693	0.864691	-1.15648	0.374549	0.951101	-1.05141	0.14248	0.909148	-1.09993
1552287_s_at	172	AFG3L1P	AFG3-like AAA ATPase 1, pseudogene	NM_001031805 /// NM_001132 /// NR_003226 /// NR_003227 /// NR_003228	9.58636	9.5657	9.3382	9.43674	9.32355	9.50795	0.158468	0.894853	-1.1175	0.115345	0.87748	-1.13963	0.763267	1.0198	1.0198
1552288_at	148113	CILP2	cartilage intermediate layer protein 2	NM_153221	4.97106	4.98233	5.12087	5.12488	5.51239	5.1154	0.129051	1.2633	1.2633	0.433759	1.10663	1.10663	0.323704	1.14157	1.14157
1552289_a_at	148113	CILP2	cartilage intermediate layer protein 2	NM_153221	5.57897	5.66916	5.95147	5.67272	6.41484	5.76383	0.208671	1.38058	1.38058	0.564765	1.13921	1.13921	0.411651	1.21187	1.21187
1552291_at	54965	PIGX	phosphatidylinositol glycan anchor biosynthesis, class X	NM_001166304 /// NM_017861	8.25024	8.24389	7.99414	8.09705	7.90838	8.01706	0.018762	0.821115	-1.21786	0.0459287	0.869665	-1.14987	0.268375	0.944173	-1.05913
1552293_at	256130	TMEM196	transmembrane protein 196	NM_152774 /// XM_005249692	5.24211	4.98819	5.27948	5.42973	5.23956	5.39364	0.234832	1.14985	1.14985	0.176249	1.18055	1.18055	0.797883	0.973999	-1.0267
1552295_a_at	91252	SLC39A13	solute carrier family 39 (zinc transporter), member 13	NM_001128225 /// NM_152264 /// XM_005253221 /// XM_005253222 /// XM_006718381 /// XM_00	8.6824	8.70619	8.87029	8.76853	8.94834	8.87302	0.0260072	1.16182	1.16182	0.0977087	1.09059	1.09059	0.18105	1.06531	1.06531
1552296_at	266675	BEST4	bestrophin 4	NM_153274 /// XM_005270748	4.63998	4.65346	4.52416	4.68279	5.10112	4.92404	0.0328129	1.28864	1.28864	0.686539	0.970467	-1.03043	0.0245033	1.32786	1.32786
1552299_at	221264	AK9	adenylate kinase 9	NM_001001706 /// NM_001145128 /// NM_145025 /// NM_173559 /// XM_006715376	5.94445	5.69615	5.67983	5.94417	5.72423	5.79314	0.710086	0.95819	-1.04363	0.95952	0.99426	-1.00577	0.746931	0.963721	-1.03764
1552301_a_at	84940	CORO6	coronin 6	NM_032854 /// XM_005258047 /// XM_005258048 /// XM_005258049 /// XM_005258051 /// XM_00	6.62715	6.64998	6.60984	6.70162	6.57928	6.6604	0.737238	0.987106	-1.01306	0.757987	1.01197	1.01197	0.531301	0.97543	-1.02519
1552302_at	113277	TMEM106A	transmembrane protein 106A	NM_001291586 /// NM_001291587 /// NM_001291588 /// NM_145041 /// XM_005257003 /// XM_00	5.04254	5.14478	4.83209	4.71983	4.98759	4.87101	0.126195	0.892324	-1.12067	0.0268469	0.802348	-1.24634	0.144563	1.11214	1.11214
1552303_a_at	113277	TMEM106A	transmembrane protein 106A	NM_001291586 /// NM_001291587 /// NM_001291588 /// NM_145041 /// XM_005257003 /// XM_00	6.77688	7.03771	6.69286	6.97062	6.88771	7.13375	0.615403	1.07433	1.07433	0.71061	0.948975	-1.05377	0.405011	1.1321	1.1321
1552304_at	84920	ALG10	ALG10, alpha-1,2-glucosyltransferase	NM_032834 /// XM_006719157 /// XM_006719158	6.31813	6.18532	5.89321	6.04015	5.71426	6.04529	0.099237	0.772739	-1.2941	0.167996	0.820719	-1.21844	0.619504	0.94154	-1.06209
1552306_at	84920	ALG10	ALG10, alpha-1,2-glucosyltransferase	NM_032834 /// XM_006719157 /// XM_006719158	7.02183	6.9421	6.27179	6.57656	6.22038	6.56458	0.0535202	0.66458	-1.50471	0.0610879	0.679341	-1.47201	0.878438	0.978271	-1.02221
1552307_a_at	125488	TTC39C	tetratricopeptide repeat domain 39C	NM_001135993 /// NM_001243425 /// NM_001292030 /// NM_153211 /// XM_005258198 /// XM_00	7.38634	7.1946	7.45882	7.56151	7.19339	7.49191	0.752142	1.03683	1.03683	0.241166	1.16449	1.16449	0.34763	0.890375	-1.12312
1552309_a_at	91624	NEXN	nexilin (F actin binding protein)	NM_001172309 /// NM_144573 /// XM_005271322 /// XM_005271323 /// XM_005271324 /// XM_00	8.94253	8.96637	8.35967	8.27797	8.5347	8.76891	0.058842	0.810765	-1.2334	0.00827217	0.643661	-1.55361	0.0466709	1.25962	1.25962
1552310_at	123207	C15orf40	chromosome 15 open reading frame 40	NM_001160113 /// NM_001160114 /// NM_001160115 /// NM_001160116 /// NM_144597 /// NR_02	9.08088	9.16865	8.95849	9.10935	8.86999	9.21238	0.631148	0.943711	-1.05965	0.603159	0.938969	-1.065	0.965963	1.00505	1.00505
1552311_a_at	84839	RAX2	retina and anterior neural fold homeobox 2	NM_032753 /// XM_005259662	7.58335	7.74464	7.78294	7.91138	8.11193	7.90771	0.0615487	1.27088	1.27088	0.219826	1.13537	1.13537	0.263398	1.11935	1.11935
1552312_a_at	4238	MFAP3	microfibrillar-associated protein 3	NM_001135037 /// NM_001242336 /// NM_005927	7.96339	7.82818	7.58657	7.84948	7.65277	7.94211	0.601218	0.934106	-1.07054	0.369824	0.884077	-1.13112	0.670249	1.05659	1.05659
1552314_a_at	2140	EYA3	EYA transcriptional coactivator and phosphatase 3	NM_001282560 /// NM_001282561 /// NM_001282562 /// NM_001990 /// NM_172098 /// NR_10421	6.67188	6.63727	6.8684	6.61822	6.57568	6.66447	0.772941	0.97637	-1.0242	0.476293	1.06344	1.06344	0.341544	0.918126	-1.08917
1552315_at	170575	GIMAP1	GTPase, IMAP family member 1	NM_130759	5.09902	5.15734	5.23515	4.94789	5.4418	5.15979	0.374987	1.1271	1.1271	0.839443	0.974909	-1.02574	0.296682	1.15611	1.15611
1552316_a_at	170575	GIMAP1	GTPase, IMAP family member 1	NM_130759	3.97549	3.71947	3.98286	3.91159	3.92923	3.95876	0.441742	1.06919	1.06919	0.428225	1.07158	1.07158	0.978224	0.997761	-1.00224
1552318_at	170575	GIMAP1	GTPase, IMAP family member 1	NM_130759	3.723	3.67315	3.75399	3.7595	4.07926	3.79656	0.133261	1.18085	1.18085	0.651115	1.0415	1.0415	0.219924	1.1338	1.1338
1552319_a_at	11202	KLK8	kallikrein-related peptidase 8	NM_001281431 /// NM_007196 /// NM_144505 /// NM_144506 /// NM_144507 /// NR_104008	4.67633	4.71393	4.94086	4.71983	5.38573	4.92275	0.116674	1.3747	1.3747	0.565508	1.09826	1.09826	0.220672	1.25171	1.25171
1552320_a_at	85478	CCDC65	coiled-coil domain containing 65	NM_001286957 /// NM_033124 /// XM_006719671	3.76886	4.05823	3.98397	3.83462	4.02596	3.91182	0.720664	1.03911	1.03911	0.977819	0.997057	-1.00295	0.70075	1.04217	1.04217
1552321_a_at	85478	CCDC65	coiled-coil domain containing 65	NM_001286957 /// NM_033124 /// XM_006719671	3.96344	3.88986	3.92666	4.04785	4.38175	3.88755	0.394751	1.15509	1.15509	0.79159	1.0429	1.0429	0.533108	1.10757	1.10757
1552322_at	159091	FAM122C	family with sequence similarity 122C	NM_001170779 /// NM_001170780 /// NM_001170781 /// NM_001170782 /// NM_001170783 /// NM	3.86891	3.84362	3.47714	3.55777	3.5132	3.64488	0.0225729	0.825177	-1.21186	0.0130797	0.790692	-1.26471	0.406071	1.04361	1.04361
1552323_s_at	159091	FAM122C	family with sequence similarity 122C	NM_001170779 /// NM_001170780 /// NM_001170781 /// NM_001170782 /// NM_001170783 /// NM	6.06752	5.83666	5.72342	5.98832	5.67596	6.22021	0.988857	0.997225	-1.00278	0.740118	0.93548	-1.06897	0.750375	1.066	1.066
1552325_at	220136	CCDC11	coiled-coil domain containing 11	NM_145020 /// XM_006722419	3.5628	3.7302	3.69242	3.88577	3.76696	3.76714	0.33188	1.08715	1.08715	0.265398	1.10389	1.10389	0.846292	0.984835	-1.0154
1552326_a_at	220136	CCDC11	coiled-coil domain containing 11	NM_145020 /// XM_006722419	4.9415	5.08283	5.06549	5.17348	5.4653	5.30383	0.0320633	1.29451	1.29451	0.353807	1.07723	1.07723	0.0736004	1.2017	1.2017
1552327_at	100131755	ARMCX4	armadillo repeat containing, X-linked 4	NM_001256155 /// NM_152583 /// NR_028407 /// NR_045861 /// NR_045862 /// NR_045863 ///	3.66305	3.60073	3.7224	3.61073	3.56472	3.75732	0.777799	1.0204	1.0204	0.737706	1.02433	1.02433	0.956822	0.996162	-1.00385
1552329_at	5930	RBBP6	retinoblastoma binding protein 6	NM_006910 /// NM_018703 /// NM_032626 /// XM_005255461 /// XM_005255462	8.43163	8.39061	8.24359	8.33493	8.13974	8.29603	0.0839424	0.874642	-1.14333	0.206174	0.919001	-1.08814	0.415739	0.951731	-1.05072
1552330_at	92806	CENPBD1	CENPB DNA-binding domains containing 1	NM_145039	8.25684	8.23955	8.17171	8.33037	7.81447	8.30065	0.428751	0.876216	-1.14127	0.990005	1.00197	1.00197	0.422667	0.874493	-1.14352
1552332_at	11078	TRIOBP	TRIO and F-actin binding protein	NM_001039141 /// NM_007032 /// NM_138632	8.74511	8.72539	8.65113	8.5749	8.64484	8.52317	0.0834794	0.900472	-1.11053	0.130746	0.918765	-1.08842	0.657493	0.98009	-1.02031
1552334_at	11078	TRIOBP	TRIO and F-actin binding protein	NM_001039141 /// NM_007032 /// NM_138632	6.52549	6.64904	6.21871	6.29533	6.11913	6.35719	0.0547502	0.78507	-1.27377	0.0625026	0.795402	-1.25723	0.878978	0.987011	-1.01316
1552335_at	117144	CATSPER1	cation channel, sperm associated 1	NM_053054 /// XM_005273755 /// XR_428908 /// XR_428909	8.74795	8.83125	8.96947	9.03479	8.97556	9.0357	0.0224868	1.16153	1.16153	0.0234865	1.15872	1.15872	0.948305	1.00243	1.00243
1552337_s_at	3233	HOXD4	homeobox D4	NM_014621 /// XM_005246514	7.69587	7.85079	7.81841	7.66477	7.44768	7.74654	0.327706	0.88502	-1.12992	0.847033	0.978238	-1.02225	0.409432	0.904708	-1.10533
1552338_at	145258	GSC	goosecoid homeobox	NM_173849	4.93127	4.70832	5.10263	4.85435	5.31655	4.68722	0.575624	1.13452	1.13452	0.623221	1.11628	1.11628	0.940962	1.01634	1.01634
1552340_at	121340	SP7	Sp7 transcription factor	NM_001173467 /// NM_152860 /// XM_005268643	5.98596	6.08273	6.24811	6.12502	6.06605	6.23035	0.306743	1.08212	1.08212	0.198958	1.11128	1.11128	0.706671	0.97376	-1.02695
1552343_s_at	5150	PDE7A	phosphodiesterase 7A	NM_001242318 /// NM_002603 /// NM_002604	6.5366	6.67524	6.32718	6.46485	6.44882	6.57828	0.405599	0.937984	-1.06612	0.11585	0.864594	-1.15661	0.306871	1.08488	1.08488
1552344_s_at	29883	CNOT7	CCR4-NOT transcription complex, subunit 7	NM_013354 /// NM_054026 /// XM_005273481	8.45972	8.48792	8.3275	8.54828	8.56613	8.73698	0.218554	1.13111	1.13111	0.774351	0.975406	-1.02521	0.159003	1.15963	1.15963
1552347_at	9946	CRYZL1	crystallin, zeta (quinone reductase)-like 1	NM_145311 /// NM_145858	8.48641	8.54081	8.5939	8.6108	8.34762	8.69503	0.960544	1.00536	1.00536	0.580639	1.06344	1.06344	0.612322	0.945388	-1.05777
1552348_at	260429	PRSS33	protease, serine, 33	NM_152891 /// XM_005255241	6.77495	6.968	6.81555	6.75318	6.92983	6.85468	0.829116	1.01451	1.01451	0.396718	0.941406	-1.06224	0.309103	1.07765	1.07765
1552349_a_at	260429	PRSS33	protease, serine, 33	NM_152891 /// XM_005255241	5.06321	5.06436	5.08499	4.96941	5.29584	5.06403	0.352287	1.08384	1.08384	0.752176	0.974957	-1.02569	0.244362	1.11168	1.11168
1552354_at	255057	C19orf26	chromosome 19 open reading frame 26	NM_152769 /// XM_005259528 /// XM_006722714 /// XM_006722715 /// XM_006722716 /// XR_43	4.95502	5.16986	5.35573	4.86814	5.65784	5.22727	0.267243	1.30145	1.30145	0.870785	1.03491	1.03491	0.322302	1.25755	1.25755
1552355_s_at	255057	C19orf26	chromosome 19 open reading frame 26	NM_152769 /// XM_005259528 /// XM_006722714 /// XM_006722715 /// XM_006722716 /// XR_43	6.06339	6.09056	5.94417	6.13093	6.26731	6.07362	0.459305	1.06695	1.06695	0.744676	0.973045	-1.0277	0.31496	1.0965	1.0965
1552359_at	157777	MCMDC2	minichromosome maintenance domain containing 2	NM_001136160 /// NM_001136161 /// NM_173518 /// XM_005251174 /// XM_006716427 /// XM_00	3.57654	3.62194	3.8021	3.7665	3.77021	3.66906	0.0852226	1.08703	1.08703	0.0300617	1.13686	1.13686	0.266933	0.956169	-1.04584
1552360_a_at	114609	TIRAP	toll-interleukin 1 receptor (TIR) domain containing adaptor protein	NM_001039661 /// NM_052887 /// NM_148910 /// XM_005271399 /// XR_428968	6.76343	6.84925	6.47547	6.80231	6.42042	6.69226	0.252804	0.840896	-1.18921	0.414053	0.890417	-1.12307	0.672801	0.944385	-1.05889
1552362_a_at	116842	LEAP2	liver expressed antimicrobial peptide 2	NM_052971	7.25849	7.28395	7.1883	7.19503	6.91799	7.10078	0.0402626	0.834027	-1.199	0.368812	0.94635	-1.05669	0.0943635	0.881309	-1.13468
1552364_s_at	124540	MSI2	musashi RNA-binding protein 2	NM_138962 /// NM_170721 /// XM_005257014 /// XM_005257015 /// XM_005257016 /// XM_00525	7.77117	7.73855	7.49054	7.65818	7.59452	7.78264	0.568285	0.955099	-1.04701	0.180214	0.882399	-1.13327	0.351254	1.08239	1.08239
1552365_at	85477	SCIN	scinderin	NM_001112706 /// NM_033128	11.0826	11.1584	10.9006	11.0565	11.009	11.0498	0.299115	0.938822	-1.06516	0.146021	0.906314	-1.10337	0.53476	1.03587	1.03587
1552367_a_at	85477	SCIN	scinderin	NM_001112706 /// NM_033128	9.52608	9.43212	9.21505	9.39983	9.10276	9.14348	0.0257891	0.781338	-1.27986	0.140628	0.887821	-1.12635	0.122169	0.880062	-1.13628
1552368_at	140690	CTCFL	CCCTC-binding factor (zinc finger protein)-like	NM_001269040 /// NM_001269041 /// NM_001269042 /// NM_001269043 /// NM_001269044 /// NM	3.64431	3.48947	3.35638	3.40664	3.37166	3.62082	0.601746	0.952209	-1.05019	0.224505	0.879416	-1.13712	0.414702	1.08277	1.08277
1552370_at	132321	C4orf33	chromosome 4 open reading frame 33	NM_001099783 /// NM_173487 /// XM_005262734 /// XM_005262735 /// XM_005262736 /// XM_00	8.17516	8.04999	8.08791	8.26496	7.94858	8.14025	0.60442	0.953851	-1.04838	0.62639	1.04526	1.04526	0.345222	0.912551	-1.09583
1552372_at	132321	C4orf33	chromosome 4 open reading frame 33	NM_001099783 /// NM_173487 /// XM_005262734 /// XM_005262735 /// XM_005262736 /// XM_00	3.14347	3.00163	2.99766	3.15779	3.05506	3.13389	0.82898	1.01531	1.01531	0.959167	1.00359	1.00359	0.868685	1.01167	1.01167
1552373_s_at	132321	C4orf33	chromosome 4 open reading frame 33	NM_001099783 /// NM_173487 /// XM_005262734 /// XM_005262735 /// XM_005262736 /// XM_00	3.29001	3.20049	3.3647	3.29879	3.40767	3.42445	0.0337692	1.12569	1.12569	0.155988	1.06179	1.06179	0.163517	1.06019	1.06019
1552375_at	84449	ZNF333	zinc finger protein 333	NM_032433 /// XM_005260098 /// XM_005260101 /// XM_006722924	5.65109	5.52123	5.49369	5.56756	5.5729	5.45885	0.427236	0.952449	-1.04992	0.521569	0.962238	-1.03924	0.859834	0.989827	-1.01028
1552377_s_at	201158	TVP23C	trans-golgi network vesicle protein 23 homolog C (S. cerevisiae)	NM_001135036 /// NM_145301	7.83189	7.93992	7.88955	7.75397	7.89542	7.87158	0.9753	0.998337	-1.00167	0.435432	0.956513	-1.04546	0.451025	1.04373	1.04373
1552378_s_at	157506	RDH10	retinol dehydrogenase 10 (all-trans)	NM_172037	5.96303	5.92509	5.74746	5.95818	5.84744	5.80814	0.281967	0.92257	-1.08393	0.380119	0.938717	-1.06528	0.796503	0.982799	-1.0175
1552379_at	157506	RDH10	retinol dehydrogenase 10 (all-trans)	NM_172037	3.06533	2.9621	3.06022	3.06022	3.21528	3.03086	0.294445	1.07875	1.07875	0.627296	1.03276	1.03276	0.519084	1.04453	1.04453
1552381_at	135295	SRSF12	serine/arginine-rich splicing factor 12	NM_080743 /// XM_006715348	4.55653	4.38212	4.62948	4.54994	4.52027	4.42309	0.980318	1.00163	1.00163	0.263637	1.08703	1.08703	0.271181	0.921441	-1.08526
1552383_at	149647	FAM71A	family with sequence similarity 71, member A	NM_153606	6.65324	6.62713	6.54923	6.8151	7.04871	6.67882	0.316172	1.16763	1.16763	0.836184	1.02952	1.02952	0.401504	1.13414	1.13414
1552384_a_at	149647	FAM71A	family with sequence similarity 71, member A	NM_153606	5.11828	5.49076	5.5177	5.3822	5.76445	5.42706	0.264062	1.22369	1.22369	0.542852	1.10606	1.10606	0.541897	1.10635	1.10635
1552386_at	202309	GAPT	GRB2-binding adaptor protein, transmembrane	NM_152687 /// XM_005248467 /// XM_005248468 /// XM_005248469	3.51818	3.47939	3.56137	3.41547	3.5182	3.46651	0.927597	0.995553	-1.00447	0.88369	0.992841	-1.00721	0.955633	1.00273	1.00273
1552388_at	80274 /// 150378	FLJ30901 /// SCUBE1	uncharacterized protein FLJ30901 /// signal peptide, CUB domain, EGF-like 1	NM_173050 /// XM_005261752	7.0868	7.09626	7.15374	7.05574	7.42295	7.11716	0.266677	1.13172	1.13172	0.926123	1.0092	1.0092	0.296624	1.12141	1.12141
1552389_at	203111	ERICH5	glutamate-rich 5	NM_001170806 /// NM_173549	7.12391	7.07685	6.86082	7.078	6.85841	7.30795	0.93834	0.988149	-1.01199	0.567844	0.913217	-1.09503	0.617149	1.08205	1.08205
1552390_a_at	203111	ERICH5	glutamate-rich 5	NM_001170806 /// NM_173549	8.82322	8.74977	8.59748	8.70028	8.63046	8.94925	0.982368	1.00233	1.00233	0.398078	0.909018	-1.10009	0.388109	1.10265	1.10265
1552391_at	164127	CCDC185	coiled-coil domain containing 185	NM_152610	5.47451	5.35665	5.17205	5.3239	5.51669	5.60058	0.193363	1.10424	1.10424	0.145199	0.890318	-1.12319	0.0360363	1.24027	1.24027
1552393_at	150350	ENTHD1	ENTH domain containing 1	NM_152512 /// XM_006724149 /// XM_006724150 /// XM_006724151 /// XM_006724152 /// XM_00	3.45785	3.42689	3.3758	3.52963	3.13929	3.47011	0.424989	0.908988	-1.10012	0.949157	1.0072	1.0072	0.395072	0.90249	-1.10805
1552394_a_at	150350	ENTHD1	ENTH domain containing 1	NM_152512 /// XM_006724149 /// XM_006724150 /// XM_006724151 /// XM_006724152 /// XM_00	3.60213	3.72352	3.70933	3.69303	3.67184	3.6707	0.87657	1.00587	1.00587	0.498874	1.02694	1.02694	0.591908	0.979482	-1.02095
1552395_at	81629	TSSK3	testis-specific serine kinase 3	NM_052841	7.84559	7.89086	7.84659	7.84723	7.96199	7.91556	0.0760257	1.05012	1.05012	0.479719	0.985336	-1.01488	0.0403524	1.06575	1.06575
1552396_at	140870	WFDC6	WAP four-disulfide core domain 6	NM_080827	5.14003	5.19484	5.47579	5.22039	5.69886	5.23113	0.266869	1.22906	1.22906	0.46937	1.1334	1.1334	0.630062	1.08441	1.08441
1552398_a_at	160364	CLEC12A	C-type lectin domain family 12, member A	NM_001207010 /// NM_138337 /// NM_201623 /// NM_201625 /// XM_005253324 /// XM_00671903	3.54762	3.64163	3.63233	3.70626	3.43173	3.41306	0.0398994	0.887471	-1.1268	0.227933	1.05312	1.05312	0.0154219	0.842706	-1.18665
1552399_a_at	2972	BRF1	BRF1, RNA polymerase III transcription initiation factor 90 kDa subunit	NM_001242786 /// NM_001242787 /// NM_001242788 /// NM_001242789 /// NM_001242790 /// NM	5.15274	5.50219	5.07635	5.33549	5.52197	5.52968	0.345522	1.14739	1.14739	0.542939	0.919201	-1.0879	0.169528	1.24825	1.24825
1552400_a_at	123591	C15orf27	chromosome 15 open reading frame 27	NM_152335 /// XM_005254160	5.69509	5.76822	5.78564	5.76236	5.80415	5.7915	0.128515	1.04693	1.04693	0.274532	1.02979	1.02979	0.507553	1.01665	1.01665
1552401_a_at	571 /// 100379661	BACH1 /// GRIK1-AS2	BTB and CNC homology 1, basic leucine zipper transcription factor 1 /// GRIK1 antisense	NM_001011545 /// NM_001186 /// NM_206866 /// NR_027655 /// NR_033368 /// XM_005261012 /	4.01937	3.93825	4.01289	4.1342	4.08372	4.16312	0.122764	1.10543	1.10543	0.256886	1.06787	1.06787	0.515382	1.03518	1.03518
1552402_at	163688	CALML6	calmodulin-like 6	NM_138705 /// XM_005244729	4.87603	5.03248	5.05233	4.93328	4.98288	5.13933	0.374109	1.07687	1.07687	0.732044	1.02708	1.02708	0.55311	1.04848	1.04848
1552405_at	126206	NLRP5	NLR family, pyrin domain containing 5	NM_153447	5.38242	5.45505	5.48679	5.35164	5.72857	5.55198	0.103109	1.16598	1.16598	0.996289	1.00033	1.00033	0.103586	1.16559	1.16559
1552408_at	146852	ODF4	outer dense fiber of sperm tails 4	NM_153007 /// XM_005256476 /// XM_005256478	3.8951	4.13547	3.92495	3.90202	4.13146	4.00364	0.671297	1.03689	1.03689	0.42868	0.931868	-1.07311	0.261076	1.1127	1.1127
1552409_a_at	146852	ODF4	outer dense fiber of sperm tails 4	NM_153007 /// XM_005256476 /// XM_005256478	6.88261	6.73455	7.14371	6.83961	6.91299	6.83455	0.676851	1.04623	1.04623	0.287003	1.13531	1.13531	0.4666	0.921536	-1.08515
1552410_at	165530	CLEC4F	C-type lectin domain family 4, member F	NM_001258027 /// NM_173535 /// XM_005264172	5.19223	5.23369	5.53913	5.21498	5.86231	5.26175	0.299741	1.27374	1.27374	0.597928	1.12046	1.12046	0.554888	1.1368	1.1368
1552411_at	245909 /// 503841	DEFB106A /// DEFB106B	defensin, beta 106A /// defensin, beta 106B	NM_001040704 /// NM_152251	7.98204	7.78559	8.21174	7.82297	8.16391	7.88833	0.547336	1.10367	1.10367	0.57076	1.09698	1.09698	0.969397	1.00609	1.00609
1552412_a_at	245909 /// 503841	DEFB106A /// DEFB106B	defensin, beta 106A /// defensin, beta 106B	NM_001040704 /// NM_152251	4.25029	4.18449	4.42903	4.13031	4.60917	4.24261	0.36315	1.15549	1.15549	0.770271	1.04412	1.04412	0.507604	1.10667	1.10667
1552414_at	259240	WFDC9	WAP four-disulfide core domain 9	NM_147198	5.09217	5.0719	5.16963	5.32622	5.37626	5.15466	0.197254	1.13557	1.13557	0.232166	1.12186	1.12186	0.884626	1.01223	1.01223
1552415_a_at	259240	WFDC9	WAP four-disulfide core domain 9	NM_147198	5.73511	5.72577	5.98679	5.74327	6.02068	5.84787	0.193254	1.15176	1.15176	0.350367	1.09778	1.09778	0.609901	1.04917	1.04917
1552417_a_at	121441	NEDD1	neural precursor cell expressed, developmentally down-regulated 1	NM_001135175 /// NM_001135176 /// NM_001135177 /// NM_152905 /// XM_005268644 /// XM_00	7.4359	7.3074	6.90085	7.12114	6.75196	6.80207	0.0112267	0.66221	-1.51009	0.0424904	0.778809	-1.28401	0.114617	0.850286	-1.17608
1552418_at	254173	TTLL10	tubulin tyrosine ligase-like family, member 10	NM_001130045 /// NM_153254 /// XM_005244737 /// XM_005244738 /// XM_006710547 /// XM_00	5.98974	5.8998	6.08231	6.08249	6.09828	5.87705	0.689735	1.03018	1.03018	0.252904	1.1001	1.1001	0.402889	0.936444	-1.06787
1552419_s_at	254173	TTLL10	tubulin tyrosine ligase-like family, member 10	NM_001130045 /// NM_153254 /// XM_005244737 /// XM_005244738 /// XM_006710547 /// XM_00	6.76686	6.74649	6.88068	6.78863	7.24772	6.64817	0.496373	1.14177	1.14177	0.773592	1.05554	1.05554	0.678579	1.08169	1.08169
1552421_a_at	125972	CALR3	calreticulin 3	NM_145046	4.46445	4.69678	4.59034	4.67881	4.97784	4.53962	0.450224	1.1314	1.1314	0.810047	1.03811	1.03811	0.588689	1.08987	1.08987
1552422_at	220979	C10orf25	chromosome 10 open reading frame 25	NM_001039380	5.0732	4.78911	5.55776	5.04957	5.51002	5.46134	0.102624	1.46868	1.46868	0.216267	1.2946	1.2946	0.500914	1.13447	1.13447
1552423_at	2117	ETV3	ets variant 3	NM_001145312 /// NM_005240 /// XM_006711210	7.01974	6.99572	6.91372	6.8688	6.80118	6.91172	0.0556706	0.900451	-1.11055	0.100862	0.922442	-1.08408	0.534026	0.97616	-1.02442
1552424_at	317719	KLHL10	kelch-like family member 10	NM_152467 /// XM_005257273 /// XM_005257274	4.43602	4.43207	4.43602	4.35607	4.62919	4.36262	0.624034	1.04381	1.04381	0.760062	0.974003	-1.02669	0.444198	1.07167	1.07167
1552425_a_at	317719	KLHL10	kelch-like family member 10	NM_152467 /// XM_005257273 /// XM_005257274	4.89306	4.98657	4.83571	5.10721	4.84437	4.84745	0.481714	0.936983	-1.06725	0.804727	1.02218	1.02218	0.362716	0.916655	-1.09092
1552426_a_at	80213	TM2D3	TM2 domain containing 3	NM_025141 /// NM_078474 /// XM_005254980 /// XM_005254981	10.5157	10.6188	10.3498	10.4422	10.307	10.5338	0.268831	0.903226	-1.10714	0.212658	0.888104	-1.12599	0.836775	1.01703	1.01703
1552427_at	220992	ZNF485	zinc finger protein 485	NM_145312 /// XM_006717706	6.19194	5.98846	5.964	6.13462	5.40706	6.09763	0.344824	0.791216	-1.26388	0.900877	0.972052	-1.02875	0.398023	0.813965	-1.22855
1552430_at	116966	WDR17	WD repeat domain 17	NM_170710 /// NM_181265 /// XM_005262722 /// XM_005262723 /// XM_005262725 /// XM_00671	4.50148	4.45115	4.20491	4.22368	4.18538	4.12899	0.00210546	0.801555	-1.24758	0.00374103	0.833921	-1.19916	0.170334	0.961189	-1.04038
1552432_at	162387	MFSD6L	major facilitator superfamily domain containing 6-like	NM_152599	6.43727	6.57192	6.74534	6.53713	6.73956	6.63006	0.201891	1.13305	1.13305	0.304806	1.09934	1.09934	0.720063	1.03066	1.03066
1552436_a_at	64072 /// 100653137	CDH23 /// LOC100653137	cadherin-related 23 /// cadherin-23-like	NM_001171930 /// NM_001171931 /// NM_001171932 /// NM_001171933 /// NM_001171934 /// NM	5.34029	5.32951	5.4117	5.48601	5.71613	5.50222	0.0593795	1.20939	1.20939	0.30595	1.08219	1.08219	0.181664	1.11753	1.11753
1552438_a_at	150709	ANKAR	ankyrin and armadillo repeat containing	NM_144708 /// XR_241296 /// XR_427074	4.79483	4.9772	4.85644	4.81325	4.85644	4.9987	0.694515	1.02922	1.02922	0.631165	0.965152	-1.03611	0.405592	1.06638	1.06638
1552439_s_at	84465	MEGF11	multiple EGF-like-domains 11	NM_032445 /// XM_006720722	3.61437	3.644	3.67396	3.59734	3.55455	3.58133	0.180913	0.958436	-1.04337	0.86628	1.00449	1.00449	0.150704	0.954152	-1.04805
1552440_at	11318	GPR182	G protein-coupled receptor 182	NM_007264	5.07305	5.24066	5.24103	5.41288	5.4736	5.42016	0.0630745	1.22266	1.22266	0.188788	1.12514	1.12514	0.318101	1.08668	1.08668
1552445_a_at	80712	ESX1	ESX homeobox 1	NM_153448	7.61529	7.78456	7.49082	7.62273	7.37706	7.68512	0.351113	0.889562	-1.12415	0.419213	0.905538	-1.10432	0.877596	0.982357	-1.01796
1552448_a_at	83656	C8orf12	chromosome 8 open reading frame 12	NM_054017 /// NR_026814	4.8586	4.82561	5.43801	4.88917	5.24512	4.94804	0.392081	1.1929	1.1929	0.296755	1.24961	1.24961	0.809825	0.954613	-1.04754
1552449_a_at	147199 /// 653486	LOC653486 /// SCGB1C1	secretoglobin, family 1C, member 1-like /// secretoglobin, family 1C, member 1	NM_001097610 /// NM_145651 /// XM_005252804 /// XM_005277933 /// XM_006725250	4.90073	4.84696	4.87429	4.86608	4.91009	4.88518	0.401856	1.01663	1.01663	0.890405	0.997467	-1.00254	0.342865	1.01921	1.01921
1552450_a_at	285126	DNAJC5G	DnaJ (Hsp40) homolog, subfamily C, member 5 gamma	NM_173650 /// XM_006711995 /// XM_006711996 /// XM_006711997 /// XM_006711998	6.76123	6.61193	6.62702	6.42845	6.80045	6.58939	0.953967	1.0058	1.0058	0.318418	0.895741	-1.11639	0.297942	1.12287	1.12287
1552452_at	126248	WDR88	WD repeat domain 88	NM_173479 /// XM_006723012 /// XM_006723013	4.36177	4.35101	4.40932	4.31656	4.18559	4.4354	0.701764	0.96869	-1.03232	0.95583	1.00455	1.00455	0.663011	0.964303	-1.03702
1552453_a_at	126248	WDR88	WD repeat domain 88	NM_173479 /// XM_006723012 /// XM_006723013	5.33075	5.40292	5.24446	5.36745	5.51006	5.35467	0.501978	1.04647	1.04647	0.530529	0.958681	-1.0431	0.23839	1.09157	1.09157
1552455_at	158471	PRUNE2	prune homolog 2 (Drosophila)	NM_015225 /// NM_138818 /// XM_005251745 /// XM_005251746 /// XM_005251748 /// XM_00525	4.40083	4.43207	4.50915	4.41813	4.53943	4.3903	0.55183	1.03413	1.03413	0.561312	1.03325	1.03325	0.987568	1.00085	1.00085
1552456_a_at	125997	MBD3L2	methyl-CpG binding domain protein 3-like 2	NM_144614	5.83477	5.84311	5.98974	5.83187	5.8083	5.7891	0.579811	0.972496	-1.02828	0.349645	1.05108	1.05108	0.18311	0.925235	-1.08081
1552457_a_at	92949	ADAMTSL1	ADAMTS-like 1	NM_001040272 /// NM_052866 /// NM_139238 /// NM_139264	5.52486	5.54515	5.52378	5.54996	5.38548	5.8093	0.743058	1.04419	1.04419	0.992088	1.0013	1.0013	0.750348	1.04284	1.04284
1552458_at	85509	MBD3L1	methyl-CpG binding domain protein 3-like 1	NM_145208	4.21856	4.16838	4.35387	4.20059	4.3508	4.09338	0.832315	1.02004	1.02004	0.547801	1.05978	1.05978	0.686703	0.9625	-1.03896
1552459_a_at	85509	MBD3L1	methyl-CpG binding domain protein 3-like 1	NM_145208	5.5723	5.95061	5.95978	6.03862	6.08593	6.13186	0.116589	1.2723	1.2723	0.231433	1.17915	1.17915	0.539527	1.079	1.079
1552461_at	169966	FAM46D	family with sequence similarity 46, member D	NM_001170574 /// NM_152630	4.37407	4.36329	4.81139	4.3395	4.21327	4.27169	0.562044	0.916239	-1.09142	0.365036	1.1541	1.1541	0.184883	0.793901	-1.2596
1552463_at	89778	SERPINB11	serpin peptidase inhibitor, clade B (ovalbumin), member 11 (gene/pseudogene)	NM_001291278 /// NM_001291279 /// NM_080475 /// XM_006722569 /// XM_006722570	4.14195	4.10795	4.19899	4.12661	4.3854	4.18024	0.177298	1.11564	1.11564	0.702035	1.02658	1.02658	0.274088	1.08675	1.08675
1552466_x_at	118421	LINC00161	long intergenic non-protein coding RNA 161	NR_026552 /// NR_026553	3.37931	3.25808	3.296	3.27268	3.62436	3.35193	0.259314	1.12463	1.12463	0.796744	0.97647	-1.0241	0.193685	1.15174	1.15174
1552467_at	259234	DSCR10	Down syndrome critical region gene 10 (non-protein coding)	NM_148676 /// NR_027695	7.73027	7.77328	7.97901	7.75434	7.94457	7.69328	0.661491	1.04765	1.04765	0.468269	1.0829	1.0829	0.753408	0.967443	-1.03365
1552468_a_at	259234	DSCR10	Down syndrome critical region gene 10 (non-protein coding)	NM_148676 /// NR_027695	7.38347	7.32526	7.60608	7.35226	7.45108	7.46381	0.404263	1.07406	1.07406	0.325616	1.09036	1.09036	0.851331	0.985054	-1.01517
1552470_a_at	83451	ABHD11	abhydrolase domain containing 11	NM_001145363 /// NM_001145364 /// NM_148912 /// NM_148913 /// NM_148914 /// NM_148916 /	5.77056	5.66507	5.76466	5.77713	5.43919	5.69501	0.27479	0.900804	-1.11012	0.670784	1.03748	1.03748	0.16931	0.868262	-1.15173
1552472_a_at	23527	ACAP2	ArfGAP with coiled-coil, ankyrin repeat and PH domains 2	NM_012287 /// XM_006713557 /// XM_006713558	8.01478	7.88961	7.72924	7.77788	7.78672	7.90869	0.253092	0.930134	-1.07511	0.0749127	0.871374	-1.14761	0.29326	1.06743	1.06743
1552473_at	2593	GAMT	guanidinoacetate N-methyltransferase	NM_000156 /// NM_138924	8.7281	8.68971	9.07624	8.90383	9.04891	8.84294	0.12188	1.17856	1.17856	0.0848292	1.21515	1.21515	0.717121	0.969888	-1.03105
1552474_a_at	2593	GAMT	guanidinoacetate N-methyltransferase	NM_000156 /// NM_138924	8.58046	8.55138	8.72189	8.69001	8.85846	8.96221	0.00489524	1.26964	1.26964	0.0553124	1.10193	1.10193	0.0210418	1.1522	1.1522
1552476_s_at	113026	PLCD3	phospholipase C, delta 3	NM_133373	6.91631	6.80564	6.75378	6.83116	6.91623	6.89848	0.465406	1.03267	1.03267	0.305726	0.953626	-1.04863	0.130731	1.08289	1.08289
1552477_a_at	3664	IRF6	interferon regulatory factor 6	NM_001206696 /// NM_006147	4.18879	4.16585	4.32439	4.32662	4.55081	4.3868	0.0229859	1.2239	1.2239	0.116085	1.10817	1.10817	0.124269	1.10443	1.10443
1552478_a_at	3664	IRF6	interferon regulatory factor 6	NM_001206696 /// NM_006147	4.20199	3.88883	4.27494	3.95374	4.12617	3.77613	0.712121	0.936754	-1.06752	0.786037	1.04894	1.04894	0.532978	0.893051	-1.11976
1552480_s_at	5788	PTPRC	protein tyrosine phosphatase, receptor type, C	NM_001267798 /// NM_002838 /// NM_080921 /// NM_080922 /// NR_052021 /// XM_006711472 /	3.0337	3.01537	2.88934	2.88521	2.93248	3.13389	0.923215	1.00601	1.00601	0.19506	0.909241	-1.09982	0.175412	1.10643	1.10643
1552481_s_at	10905	MAN1A2	mannosidase, alpha, class 1A, member 2	NM_006699 /// XM_006710302	5.78714	5.92211	5.57571	5.66095	5.68378	5.69025	0.0825169	0.890317	-1.1232	0.0361798	0.848925	-1.17796	0.369668	1.04876	1.04876
1552482_at	65059	RAPH1	Ras association (RalGDS/AF-6) and pleckstrin homology domains 1	NM_025252 /// NM_203365 /// NM_213589 /// XM_005246777 /// XM_005246779 /// XM_00524678	4.08039	4.21687	4.04651	4.19067	3.9884	4.19354	0.654742	0.960822	-1.04078	0.813234	0.97939	-1.02104	0.827954	0.981041	-1.01933
1552484_at	140775	SMCR8	Smith-Magenis syndrome chromosome region, candidate 8	NM_144775	7.2382	7.07656	7.33122	7.13798	7.51818	7.35142	0.110015	1.21203	1.21203	0.575676	1.05498	1.05498	0.203007	1.14886	1.14886
1552485_at	114294	LACTB	lactamase, beta	NM_001288585 /// NM_032857 /// NM_171846 /// XM_005254143 /// XR_429442	8.99755	8.94086	8.7473	8.83091	8.91629	9.08108	0.733561	1.02064	1.02064	0.10671	0.882642	-1.13296	0.0766088	1.15635	1.15635
1552486_s_at	114294	LACTB	lactamase, beta	NM_001288585 /// NM_032857 /// NM_171846 /// XM_005254143 /// XR_429442	9.38578	9.38783	8.88738	9.22473	9.19759	9.42459	0.679309	0.948873	-1.05388	0.14035	0.795125	-1.25766	0.222039	1.19336	1.19336
1552487_a_at	646	BNC1	basonuclin 1	NM_001717 /// XM_005272447 /// XM_006720641	8.11205	7.97639	7.96735	8.24478	8.24065	8.57377	0.145223	1.28609	1.28609	0.760697	1.0438	1.0438	0.202866	1.23212	1.23212
1552489_s_at	58538	MPP4	membrane protein, palmitoylated 4 (MAGUK p55 subfamily member 4)	NM_033066 /// XM_005246732 /// XM_005246733 /// XM_005246734 /// XM_005246735 /// XM_00	3.66216	3.71933	3.97724	3.69858	3.84357	4.05785	0.17173	1.19745	1.19745	0.385982	1.10739	1.10739	0.494411	1.08132	1.08132
1552490_at	246269	LACE1	lactation elevated 1	NM_145315 /// XM_005266885	4.82283	4.88358	4.71983	4.64085	4.79666	4.75983	0.182367	0.94937	-1.05333	0.0282669	0.887077	-1.1273	0.109167	1.07022	1.07022
1552491_at	91734	IDI2	isopentenyl-diphosphate delta isomerase 2	NM_033261	5.90777	5.83666	5.99154	5.95471	6.15583	5.95254	0.134056	1.13443	1.13443	0.340224	1.07245	1.07245	0.430491	1.05779	1.05779
1552493_s_at	1584	CYP11B1	cytochrome P450, family 11, subfamily B, polypeptide 1	NM_000497 /// NM_001026213 /// XM_005250807	5.81845	5.83667	5.67983	5.87082	6.31121	5.85264	0.298847	1.19281	1.19281	0.813524	0.964442	-1.03687	0.228007	1.23679	1.23679
1552494_at	129685	TAF8	TAF8 RNA polymerase II, TATA box binding protein (TBP)-associated factor, 43kDa	NM_138572 /// XM_005248847 /// XM_005248849	5.12989	5.09841	5.2451	5.23519	5.56335	5.22957	0.131279	1.21614	1.21614	0.425363	1.09126	1.09126	0.336492	1.11444	1.11444
1552496_a_at	23242	COBL	cordon-bleu WH2 repeat protein	NM_001287436 /// NM_001287438 /// NM_015198 /// XM_005271750 /// XM_005271751 /// XM_00	4.70065	4.7465	4.74299	4.4089	5.16118	4.8742	0.202216	1.22613	1.22613	0.473956	0.902736	-1.10774	0.0922016	1.35824	1.35824
1552497_a_at	114836	SLAMF6	SLAM family member 6	NM_001184714 /// NM_001184715 /// NM_001184716 /// NM_052931	5.77239	5.5551	6.06189	5.66603	5.80735	5.66524	0.732333	1.05158	1.05158	0.376409	1.14887	1.14887	0.556104	0.915315	-1.09252
1552498_at	7579	ZSCAN20	zinc finger and SCAN domain containing 20	NM_145238 /// XM_005271171 /// XM_006710874 /// XM_006710875 /// XM_006710876	5.93863	5.86129	5.8308	5.7558	5.65978	5.83347	0.163419	0.899168	-1.11214	0.291094	0.928737	-1.07673	0.614923	0.968162	-1.03288
1552499_a_at	7579	ZSCAN20	zinc finger and SCAN domain containing 20	NM_145238 /// XM_005271171 /// XM_006710874 /// XM_006710875 /// XM_006710876	5.7452	5.63814	5.75505	5.75068	5.63264	5.62266	0.241114	0.956598	-1.04537	0.257889	1.04333	1.04333	0.065097	0.916869	-1.09067
1552501_a_at	151306	GPBAR1	G protein-coupled bile acid receptor 1	NM_001077191 /// NM_001077194 /// NM_170699	6.97008	6.94698	7.19236	7.04418	7.10864	7.06861	0.13238	1.09437	1.09437	0.0861092	1.11709	1.11709	0.671765	0.979659	-1.02076
1552502_s_at	54933	RHBDL2	rhomboid, veinlet-like 2 (Drosophila)	NM_017821	6.60894	6.46571	6.53071	6.7078	6.29847	6.60634	0.624771	0.942835	-1.06063	0.636521	1.05843	1.05843	0.364144	0.890787	-1.1226
1552503_at	80144	FRAS1	Fraser extracellular matrix complex subunit 1	NM_001166133 /// NM_020875 /// NM_025074 /// NM_032863 /// NM_206841 /// XM_006714314 /	6.36255	6.52518	6.61349	6.26051	6.62763	6.30389	0.922266	1.01529	1.01529	0.975564	0.995252	-1.00477	0.898069	1.02013	1.02013
1552504_a_at	84446	BRSK1	BR serine/threonine kinase 1	NM_032430 /// XM_005259327 /// XR_430213	5.98651	5.92167	6.39463	6.06088	6.1508	5.99947	0.483841	1.08752	1.08752	0.169468	1.20887	1.20887	0.389132	0.899617	-1.11158
1552506_at	286204	CRB2	crumbs family member 2	NM_173689 /// NR_104603 /// XM_005251934	4.60752	4.55077	4.70464	4.58461	4.74571	4.76441	0.0488135	1.12968	1.12968	0.317518	1.04643	1.04643	0.136978	1.07955	1.07955
1552507_at	23704	KCNE4	potassium voltage-gated channel, Isk-related family, member 4	NM_080671	5.50924	5.36622	5.78215	5.47524	5.81573	5.45213	0.404746	1.14568	1.14568	0.415919	1.14152	1.14152	0.981015	1.00364	1.00364
1552508_at	23704	KCNE4	potassium voltage-gated channel, Isk-related family, member 4	NM_080671	5.10901	4.89308	5.64377	5.02168	5.59933	4.93322	0.537814	1.20182	1.20182	0.449544	1.25848	1.25848	0.873094	0.954981	-1.04714
1552509_a_at	146894	CD300LG	CD300 molecule-like family member g	NM_001168322 /// NM_001168323 /// NM_001168324 /// NM_145273 /// XM_005257075 /// XM_00	4.23125	4.07839	4.30223	4.22375	4.04472	4.1469	0.521946	0.959924	-1.04175	0.276934	1.07786	1.07786	0.132967	0.890582	-1.12286
1552510_at	142680	SLC34A3	solute carrier family 34 (type II sodium/phosphate contransporter), member 3	NM_001177316 /// NM_001177317 /// NM_080877	9.58105	9.54232	9.6008	9.66069	9.69908	9.66948	0.0301476	1.08869	1.08869	0.116183	1.04903	1.04903	0.188065	1.0378	1.0378
1552511_a_at	57094	CPA6	carboxypeptidase A6	NM_001127445 /// NM_020361	3.29957	3.45955	3.41703	3.30387	3.61449	3.22037	0.846573	1.0266	1.0266	0.922034	0.986844	-1.01333	0.771958	1.04028	1.04028
1552514_at	164684	WBP2NL	WBP2 N-terminal like	NM_152613 /// XR_244353 /// XR_244354 /// XR_430402	3.88369	3.85675	3.90831	3.84365	3.84814	3.76619	0.247399	0.957237	-1.04467	0.904163	1.004	1.004	0.215889	0.953423	-1.04885
1552515_at	204851	HIPK1	homeodomain interacting protein kinase 1	NM_152696 /// NM_181358 /// NM_198268 /// NM_198269 /// XM_005270609 /// XM_005270610 /	4.98816	4.94079	5.02146	5.05758	5.12796	4.9802	0.262062	1.06408	1.06408	0.332127	1.0534	1.0534	0.837231	1.01014	1.01014
1552516_a_at	204851	HIPK1	homeodomain interacting protein kinase 1	NM_152696 /// NM_181358 /// NM_198268 /// NM_198269 /// XM_005270609 /// XM_005270610 /	5.38378	5.59393	5.70789	5.5674	5.5263	5.26177	0.570654	0.936386	-1.06794	0.392636	1.10863	1.10863	0.201414	0.84463	-1.18395
1552518_s_at	27085	MTBP	MDM2 binding protein	NM_022045	7.1825	7.3197	7.13862	7.17559	7.00131	7.07022	0.0443846	0.861344	-1.16098	0.240916	0.936923	-1.06732	0.156369	0.919333	-1.08775
1552519_at	130399	ACVR1C	activin A receptor, type IC	NM_001111031 /// NM_001111032 /// NM_001111033 /// NM_145259	5.27606	5.52988	5.85708	5.61438	5.15157	5.38816	0.49739	0.911866	-1.09665	0.14992	1.25942	1.25942	0.0741097	0.724039	-1.38114
1552520_at	157753	TMEM74	transmembrane protein 74	NM_153015 /// XM_005250805	7.02573	7.04902	7.00814	7.08327	7.0397	6.96893	0.49975	0.977345	-1.02318	0.859307	1.00579	1.00579	0.408586	0.971714	-1.02911
1552521_a_at	157753	TMEM74	transmembrane protein 74	NM_153015 /// XM_005250805	4.89927	4.88608	4.61508	4.79232	4.35378	4.67665	0.0870383	0.769791	-1.29905	0.298039	0.877229	-1.13995	0.299068	0.877526	-1.13957
1552522_at	201798	TIGD4	tigger transposable element derived 4	NM_145720 /// XM_005262807 /// XM_006714131	3.39987	3.20848	3.433	3.32057	3.2974	3.193	0.597344	0.959948	-1.04172	0.520808	1.05162	1.05162	0.280283	0.912826	-1.0955
1552523_a_at	201798	TIGD4	tigger transposable element derived 4	NM_145720 /// XM_005262807 /// XM_006714131	5.05407	4.98578	5.07196	5.17161	5.14819	5.05229	0.291942	1.05725	1.05725	0.204158	1.07316	1.07316	0.75477	0.985176	-1.01505
1552524_at	116969	ART5	ADP-ribosyltransferase 5	NM_001079536 /// NM_053017 /// XM_005252779 /// XM_005252780 /// XM_005252781 /// XM_00	8.30446	8.34618	8.44314	8.62903	8.52488	8.47547	0.117768	1.12885	1.12885	0.0787874	1.1573	1.1573	0.685205	0.975415	-1.02521
1552526_at	196472	FAM71C	family with sequence similarity 71, member C	NM_153364	5.25706	5.12491	5.6541	5.11916	5.3094	5.23852	0.738764	1.0592	1.0592	0.451798	1.14524	1.14524	0.653474	0.924874	-1.08123
1552528_at	84536	C21orf67	chromosome 21 open reading frame 67	NM_058188 /// NM_058189 /// NM_182900 /// NR_027128 /// NR_027129	7.49963	7.5223	7.37134	7.50582	7.42591	7.45871	0.316617	0.953526	-1.04874	0.295507	0.951066	-1.05145	0.952205	1.00259	1.00259
1552531_a_at	204801	NLRP11	NLR family, pyrin domain containing 11	NM_145007 /// XM_005258632 /// XM_005258633 /// XR_243912 /// XR_243913	4.95712	4.93494	5.11075	4.87198	5.44444	5.02133	0.244271	1.21998	1.21998	0.83405	1.03193	1.03193	0.310807	1.18223	1.18223
1552532_a_at	245973	ATP6V1C2	ATPase, H+ transporting, lysosomal 42kDa, V1 subunit C2	NM_001039362 /// NM_144583 /// XR_426949	3.92909	3.87447	3.7748	4.01142	4.2785	3.83448	0.508332	1.1132	1.1132	0.969163	0.994008	-1.00603	0.48682	1.11991	1.11991
1552535_at	149461	CLDN19	claudin 19	NM_001123395 /// NM_001185117 /// NM_148960	7.32619	7.2759	7.29028	7.31337	7.55436	7.26366	0.437345	1.07771	1.07771	0.995272	1.00054	1.00054	0.440303	1.07712	1.07712
1552536_at	143187	VTI1A	vesicle transport through interaction with t-SNAREs 1A	NM_145206 /// XM_005269543 /// XM_005269544 /// XM_005269545 /// XM_005269546 /// XM_00	5.63354	5.73331	5.52108	5.45284	5.76476	5.57481	0.891433	0.990589	-1.0095	0.122148	0.872685	-1.14589	0.140816	1.1351	1.1351
1552538_a_at	221458	KIF6	kinesin family member 6	NM_001289020 /// NM_001289021 /// NM_001289024 /// NM_145027 /// XM_005248904	6.12042	6.20148	6.08167	6.53673	6.09922	6.23196	0.982621	1.00322	1.00322	0.505046	1.10823	1.10823	0.517441	0.905251	-1.10467
1552540_s_at	115811	IQCD	IQ motif containing D	NM_138451 /// XM_005253832 /// XM_005253833 /// XM_005253834 /// XM_006719225	6.88887	6.92546	6.6008	7.02491	7.15831	6.80386	0.765229	1.05258	1.05258	0.704698	0.93672	-1.06755	0.510888	1.12368	1.12368
1552541_at	117289	TAGAP	T-cell activation RhoGTPase activating protein	NM_001278733 /// NM_054114 /// NM_138810 /// NM_152133	7.67996	7.76061	7.64014	7.69603	7.743	7.72296	0.776362	1.00884	1.00884	0.291616	0.964469	-1.03684	0.210655	1.04601	1.04601
1552542_s_at	117289	TAGAP	T-cell activation RhoGTPase activating protein	NM_001278733 /// NM_054114 /// NM_138810 /// NM_152133	4.64864	4.60498	4.53635	4.46661	4.54663	4.47088	0.0813807	0.921428	-1.08527	0.0710418	0.916793	-1.09076	0.883538	1.00505	1.00505
1552543_a_at	85439	STON2	stonin 2	NM_001256430 /// NM_033104 /// XM_006720279 /// XM_006720280 /// XM_006720281	4.85728	4.80056	5.25784	5.29228	5.30595	4.76084	0.428979	1.15227	1.15227	0.140677	1.36239	1.36239	0.359999	0.845768	-1.18236
1552544_at	145264	SERPINA12	serpin peptidase inhibitor, clade A (alpha-1 antiproteinase, antitrypsin), member 12	NM_173850 /// XM_005267351	5.38004	5.23641	5.51999	5.3023	5.4082	5.26461	0.831576	1.01972	1.01972	0.459336	1.07394	1.07394	0.582113	0.949515	-1.05317
1552546_a_at	137994	LETM2	leucine zipper-EF-hand containing transmembrane protein 2	NM_001199659 /// NM_001199660 /// NM_001286787 /// NM_001286819 /// NM_001286821 /// NM	5.4419	5.4288	5.24087	5.54751	5.37811	5.75172	0.558432	1.09396	1.09396	0.848177	0.971873	-1.02894	0.450713	1.12563	1.12563
1552548_at	7809	BSND	barttin CLCNK-type chloride channel accessory beta subunit	NM_057176 /// XM_006710883	4.66728	4.58817	4.68217	4.60694	5.10629	4.80715	0.0853719	1.25614	1.25614	0.905214	1.01173	1.01173	0.0957645	1.24157	1.24157
1552549_a_at	7809	BSND	barttin CLCNK-type chloride channel accessory beta subunit	NM_057176 /// XM_006710883	5.97185	5.859	6.27099	6.01639	6.3655	6.01292	0.232368	1.20897	1.20897	0.301701	1.17143	1.17143	0.82003	1.03205	1.03205
1552552_s_at	170482	CLEC4C	C-type lectin domain family 4, member C	NM_130441 /// NM_203503 /// XR_242887	4.04187	3.97827	3.8376	4.04778	4.17807	3.98836	0.580619	1.05201	1.05201	0.609324	0.954372	-1.04781	0.32092	1.10231	1.10231
1552553_a_at	58484	NLRC4	NLR family, CARD domain containing 4	NM_001199138 /// NM_001199139 /// NM_021209	4.05657	4.09543	4.42606	4.13619	4.25372	4.18107	0.333738	1.10297	1.10297	0.19403	1.15279	1.15279	0.640208	0.956786	-1.04517
1552554_a_at	58484	NLRC4	NLR family, CARD domain containing 4	NM_001199138 /// NM_001199139 /// NM_021209	4.72057	4.53465	4.87153	4.75925	4.94823	4.69377	0.251756	1.14345	1.14345	0.262863	1.13901	1.13901	0.969809	1.0039	1.0039
1552555_at	146547	PRSS36	protease, serine, 36	NM_001258290 /// NM_001258291 /// NM_173502	6.45931	6.56555	6.56457	6.57549	6.77414	6.64488	0.0635758	1.14638	1.14638	0.461872	1.04073	1.04073	0.134352	1.10151	1.10151
1552557_a_at	158866	ZDHHC15	zinc finger, DHHC-type containing 15	NM_001146256 /// NM_001146257 /// NM_144969 /// XM_006724624	4.234	4.51436	4.37597	4.2335	4.08537	4.52467	0.774397	0.953195	-1.0491	0.773496	0.953004	-1.04931	0.999038	1.0002	1.0002
1552558_a_at	10743	RAI1	retinoic acid induced 1	NM_030665	6.87909	6.77325	6.96136	6.87123	7.10769	6.94091	0.111449	1.14721	1.14721	0.384126	1.06446	1.06446	0.310114	1.07774	1.07774
1552559_a_at	65061	CDK15	cyclin-dependent kinase 15	NM_001261435 /// NM_001261436 /// NM_139158 /// XM_005246781 /// XM_005246782 /// XM_00	5.94825	5.7795	5.98974	5.87487	6.3391	5.99493	0.160525	1.23383	1.23383	0.703463	1.04858	1.04858	0.246337	1.17667	1.17667
1552562_at	148268	ZNF570	zinc finger protein 570	NM_144694 /// XM_005258565 /// XM_005258567	5.75119	5.68693	5.90268	5.79805	5.4853	5.86377	0.801806	0.969611	-1.03134	0.478045	1.09529	1.09529	0.358299	0.885259	-1.12961
1552563_a_at	---	AF131215.4	---	---	3.57764	3.67217	3.7303	3.47289	3.66859	3.55595	0.923462	0.991283	-1.00879	0.859595	0.983975	-1.01629	0.935276	1.00743	1.00743
1552564_at	119369	NUDT9P1	nudix (nucleoside diphosphate linked moiety X)-type motif 9 pseudogene 1	NR_002779	5.43527	5.48224	5.39086	5.50633	5.39538	5.50125	0.88566	0.992789	-1.00726	0.888642	0.992978	-1.00707	0.996971	0.999809	-1.00019
1552566_at	118663	BTBD16	BTB (POZ) domain containing 16	NM_144587 /// XM_005269494 /// XM_006717616	5.5904	5.70844	5.72432	5.36667	5.58503	5.85347	0.736077	1.04959	1.04959	0.620364	0.930496	-1.0747	0.425311	1.12799	1.12799
1552568_at	83597	RTP3	receptor (chemosensory) transporter protein 3	NM_031440	5.57736	5.68238	5.97587	5.61098	5.87939	5.64681	0.516706	1.09674	1.09674	0.434581	1.12004	1.12004	0.878108	0.979197	-1.02124
1552569_a_at	83597	RTP3	receptor (chemosensory) transporter protein 3	NM_031440	6.53651	6.30954	6.57264	6.50783	6.73917	6.38835	0.474611	1.10247	1.10247	0.545821	1.08464	1.08464	0.900229	1.01644	1.01644
1552570_at	54084	TSPEAR	thrombospondin-type laminin G domain and EAR repeats	NM_001272037 /// NM_144991 /// XM_005261157	4.05931	4.15661	4.07448	4.05737	4.34173	4.14239	0.236304	1.09741	1.09741	0.674985	0.971283	-1.02957	0.147809	1.12985	1.12985
1552572_a_at	145282	MIPOL1	mirror-image polydactyly 1	NM_001195296 /// NM_001195297 /// NM_138731 /// XM_005267352 /// XM_005267353 /// XM_00	4.18247	3.91064	3.79073	4.17417	3.75194	3.91005	0.365078	0.86121	-1.16116	0.77226	0.956537	-1.04544	0.5087	0.900342	-1.11069
1552573_s_at	145282	MIPOL1	mirror-image polydactyly 1	NM_001195296 /// NM_001195297 /// NM_138731 /// XM_005267352 /// XM_005267353 /// XM_00	6.17632	6.13186	6.22993	6.41192	5.93716	6.29148	0.823641	0.972811	-1.02795	0.382969	1.1226	1.1226	0.295932	0.866573	-1.15397
1552575_a_at	135398	C6orf141	chromosome 6 open reading frame 141	NM_001145652 /// NM_153344 /// XM_005248850 /// XM_005248851 /// XM_005248852 /// XM_00	7.15762	7.0339	7.42184	7.34627	6.99396	6.97858	0.16311	0.926916	-1.07885	0.0167893	1.22119	1.22119	0.00683251	0.759026	-1.31748
1552576_at	200420	ALMS1P	Alstrom syndrome 1 pseudogene	NM_145300 /// NR_003683	5.74968	5.92397	5.83907	5.9687	6.2577	5.96768	0.159054	1.21072	1.21072	0.681076	1.04758	1.04758	0.252921	1.15573	1.15573
1552578_a_at	140469	MYO3B	myosin IIIB	NM_001083615 /// NM_001171642 /// NM_138995 /// NR_045682 /// NR_045683 /// NR_045684 /	3.63092	3.63698	3.54839	3.70547	3.84404	3.84573	0.0461927	1.15744	1.15744	0.919834	0.995148	-1.00488	0.0425853	1.16308	1.16308
1552579_a_at	8747	ADAM21	ADAM metallopeptidase domain 21	NM_003813	6.03263	5.99843	6.23067	5.99452	6.35376	6.01261	0.396653	1.12323	1.12323	0.607903	1.0696	1.0696	0.705829	1.05014	1.05014
1552580_at	205860	TRIML2	tripartite motif family-like 2	NM_173553 /// XM_006714136	5.57211	5.66511	5.83907	5.62733	5.85945	5.7334	0.196761	1.13117	1.13117	0.364731	1.08266	1.08266	0.597843	1.0448	1.0448
1552582_at	150000	ABCC13	ATP-binding cassette, sub-family C (CFTR/MRP), member 13, pseudogene	NM_138726 /// NM_172024 /// NM_172025 /// NM_172026 /// NR_003087 /// NR_003088	3.88501	3.78568	4.16175	3.90465	4.00592	3.9003	0.400492	1.08505	1.08505	0.19914	1.14699	1.14699	0.553805	0.946	-1.05708
1552583_s_at	150000	ABCC13	ATP-binding cassette, sub-family C (CFTR/MRP), member 13, pseudogene	NM_138726 /// NM_172024 /// NM_172025 /// NM_172026 /// NR_003087 /// NR_003088	4.82362	4.86982	4.77561	4.89817	5.27857	4.73417	0.535187	1.11702	1.11702	0.968399	0.993209	-1.00684	0.512202	1.12466	1.12466
1552584_at	3594	IL12RB1	interleukin 12 receptor, beta 1	NM_001290023 /// NM_001290024 /// NM_005535 /// NM_153701 /// XM_005259893 /// XM_00672	6.10718	6.22999	6.29042	6.12518	6.06835	6.16164	0.602165	0.963535	-1.03784	0.699484	1.02756	1.02756	0.38864	0.937696	-1.06644
1552585_s_at	11036	GTF2A1L	general transcription factor IIA, 1-like	NM_001193487 /// NM_006872 /// NM_172196	3.64482	3.75084	3.67812	3.66281	3.73013	3.72405	0.551903	1.02049	1.02049	0.576404	0.98121	-1.01915	0.28663	1.04003	1.04003
1552586_at	162514	TRPV3	transient receptor potential cation channel, subfamily V, member 3	NM_001258205 /// NM_145068	6.22335	6.15005	6.77275	6.47005	6.8028	6.27551	0.253399	1.27673	1.27673	0.180471	1.35163	1.35163	0.763817	0.944588	-1.05866
1552587_at	168975	CNBD1	cyclic nucleotide binding domain containing 1	NM_173538 /// XM_006716512	3.99457	4.00868	4.05068	3.96243	3.9274	3.7032	0.155	0.87884	-1.13786	0.963232	1.00342	1.00342	0.147559	0.875841	-1.14176
1552588_a_at	168975	CNBD1	cyclic nucleotide binding domain containing 1	NM_173538 /// XM_006716512	3.75702	3.92375	4.07322	4.08024	3.86765	4.01557	0.347275	1.07268	1.07268	0.0806466	1.17801	1.17801	0.234405	0.910593	-1.09819
1552590_a_at	94160	ABCC12	ATP-binding cassette, sub-family C (CFTR/MRP), member 12	NM_033226 /// NM_145187 /// NM_145188 /// NM_145189 /// NM_145190	4.04066	4.11624	4.113	4.16461	4.04187	4.04149	0.397629	0.974835	-1.02581	0.204668	1.04272	1.04272	0.0804204	0.934895	-1.06964
1552592_at	118856	MMP21	matrix metallopeptidase 21	NM_147191	3.74763	3.64977	3.69825	3.74787	3.8305	3.66045	0.610904	1.03295	1.03295	0.787329	1.01703	1.01703	0.803796	1.01565	1.01565
1552594_at	147744	TMEM190	transmembrane protein 190	NM_139172	7.33227	7.54647	7.82918	7.55436	7.89023	7.68084	0.128284	1.27118	1.27118	0.225642	1.19118	1.19118	0.611556	1.06715	1.06715
1552596_at	246176	GAS2L2	growth arrest-specific 2 like 2	NM_139285 /// XM_006721796	7.40422	7.46124	7.72363	7.56963	7.81942	7.6331	0.0627608	1.22563	1.22563	0.125416	1.15982	1.15982	0.489568	1.05675	1.05675
1552598_at	93107	KCNG4	potassium voltage-gated channel, subfamily G, member 4	NM_133490 /// NM_172347	5.8852	5.83667	6.02622	5.72829	5.94099	5.86351	0.766714	1.02905	1.02905	0.906041	1.01138	1.01138	0.856818	1.01748	1.01748
1552599_at	222659	PXT1	peroxisomal, testis specific 1	NM_152990	5.11906	4.9048	5.24742	5.12039	5.15175	5.12914	0.297184	1.09317	1.09317	0.19072	1.1266	1.1266	0.699099	0.970329	-1.03058
1552602_at	27091	CACNG5	calcium channel, voltage-dependent, gamma subunit 5	NM_014404 /// NM_145811	6.23952	6.16177	6.28283	6.26704	6.3727	6.28283	0.0805595	1.09211	1.09211	0.226325	1.05284	1.05284	0.359442	1.0373	1.0373
1552604_at	54143	LINC00308	long intergenic non-protein coding RNA 308	NR_038400	5.94622	6.08222	6.07458	5.9516	6.1792	6.1165	0.189758	1.09705	1.09705	0.989557	0.999221	-1.00078	0.187037	1.09791	1.09791
1552605_s_at	54143	LINC00308	long intergenic non-protein coding RNA 308	NR_038400	4.97385	4.98547	5.26915	4.88375	5.15139	4.86646	0.890635	1.02049	1.02049	0.654901	1.06939	1.06939	0.752877	0.954276	-1.04792
1552607_at	286967 /// 100132967	FAM223A /// FAM223B	family with sequence similarity 223, member A (non-protein coding) /// family with sequ	NM_173168 /// NR_027401 /// NR_027402	5.41712	5.4325	5.49789	5.40621	5.69663	5.55264	0.0647998	1.14856	1.14856	0.723019	1.01906	1.01906	0.0903476	1.12707	1.12707
1552608_at	259239	WFDC11	WAP four-disulfide core domain 11	NM_147197	4.6508	4.87804	4.98632	4.79589	5.30578	4.85545	0.246385	1.24505	1.24505	0.605263	1.09178	1.09178	0.452559	1.14038	1.14038
1552609_s_at	282616 /// 282617	IFNL2 /// IFNL3	interferon, lambda 2 /// interferon, lambda 3	NM_172138 /// NM_172139 /// XM_005258765	6.14601	6.01372	6.19855	6.18258	6.24209	6.20685	0.0825152	1.10543	1.10543	0.143838	1.07975	1.07975	0.589347	1.02378	1.02378
1552610_a_at	3716	JAK1	Janus kinase 1	NM_002227 /// XM_005270841 /// XM_006710624	10.5269	10.4786	10.8141	10.79	10.8963	10.5708	0.185026	1.17353	1.17353	0.112782	1.23056	1.23056	0.646203	0.953649	-1.0486
1552611_a_at	3716	JAK1	Janus kinase 1	NM_002227 /// XM_005270841 /// XM_006710624	11.1073	10.9988	11.1508	10.8808	10.8355	10.852	0.176906	0.864981	-1.1561	0.774817	0.974517	-1.02615	0.244071	0.887599	-1.12663
1552612_at	56990	CDC42SE2	CDC42 small effector 2	NM_001038702 /// NM_020240	8.63013	8.48108	8.46815	8.38028	8.21743	8.4916	0.225999	0.869896	-1.14956	0.394029	0.912953	-1.09535	0.634921	0.952838	-1.0495
1552613_s_at	56990	CDC42SE2	CDC42 small effector 2	NM_001038702 /// NM_020240	8.37252	8.16929	7.95218	8.03646	7.89157	8.09577	0.108694	0.825171	-1.21187	0.109227	0.825542	-1.21133	0.996106	0.99955	-1.00045
1552615_at	32	ACACB	acetyl-CoA carboxylase beta	NM_001093 /// XM_005253876 /// XM_006719365 /// XM_006719366 /// XM_006719367 /// XR_24	8.30437	8.29227	8.38899	8.36476	8.77467	8.34242	0.237471	1.19767	1.19767	0.68692	1.05596	1.05596	0.379801	1.1342	1.1342
1552616_a_at	32	ACACB	acetyl-CoA carboxylase beta	NM_001093 /// XM_005253876 /// XM_006719365 /// XM_006719366 /// XM_006719367 /// XR_24	5.86304	5.68071	5.87092	5.94009	6.01402	5.87705	0.172253	1.12792	1.12792	0.263215	1.09705	1.09705	0.70841	1.02813	1.02813
1552617_a_at	64326	RFWD2	ring finger and WD repeat domain 2, E3 ubiquitin protein ligase	NM_001001740 /// NM_001286644 /// NM_022457 /// XM_005245447 /// XM_005245448 /// XM_00	10.267	10.1766	10.1645	10.2772	10.0696	10.1143	0.126154	0.913925	-1.09418	0.988775	0.999347	-1.00065	0.128003	0.914522	-1.09347
1552618_at	10228	STX6	syntaxin 6	NM_001286210 /// NM_005819 /// XM_005244824	8.68457	8.69152	8.67033	8.75051	8.84484	8.83545	0.0193338	1.11118	1.11118	0.547316	1.01563	1.01563	0.0294899	1.09409	1.09409
1552619_a_at	54443	ANLN	anillin, actin binding protein	NM_001284301 /// NM_001284302 /// NM_018685 /// XM_006715746 /// XM_006715747	10.3603	10.3502	9.76987	10.0001	9.83645	9.7576	0.011169	0.679142	-1.47245	0.0179087	0.72183	-1.38537	0.441533	0.940861	-1.06286
1552620_at	163778	SPRR4	small proline-rich protein 4	NM_173080	7.80197	7.89629	8.361	7.8643	8.23975	7.92364	0.409858	1.17492	1.17492	0.358256	1.2004	1.2004	0.906865	0.978775	-1.02169
1552621_at	5439 /// 246721 /// 548644 /// 100134938	POLR2J /// POLR2J2 /// POLR2J3 /// UPK3BL	polymerase (RNA) II (DNA directed) polypeptide J, 13.3kDa /// polymerase (RNA) II (DNA	NM_001015884 /// NM_001097615 /// NM_001114403 /// NM_006234 /// NM_032958 /// NM_03295	9.77417	9.85034	9.87783	9.8402	9.7487	9.85943	0.894869	0.994342	-1.00569	0.471973	1.03294	1.03294	0.406013	0.962629	-1.03882
1552622_s_at	5439 /// 246721 /// 441259 /// 548644 /// 100134938	LOC441259 /// POLR2J /// POLR2J2 /// POLR2J3 /// UPK3BL	postmeiotic segregation increased 2 pseudogene /// polymerase (RNA) II (DNA directed) p	NM_001015884 /// NM_001097615 /// NM_001114403 /// NM_006234 /// NM_032958 /// NM_03295	8.87667	8.93065	8.74635	8.79507	8.58799	8.77909	0.0778487	0.858494	-1.16483	0.20946	0.911966	-1.09653	0.373068	0.941366	-1.06229
1552623_at	84941	HSH2D	hematopoietic SH2 domain containing	NM_001291274 /// NM_032855 /// NR_111903 /// NR_111904	4.55198	4.62372	4.65878	4.63756	4.77503	4.60576	0.267746	1.07367	1.07367	0.482961	1.0427	1.0427	0.61523	1.0297	1.0297
1552625_a_at	51095	TRNT1	tRNA nucleotidyl transferase, CCA-adding, 1	NM_016000 /// NM_182916 /// XM_005265196	8.10652	8.10619	7.86681	7.86879	7.9111	7.8433	0.00369582	0.853131	-1.17215	0.00328884	0.847592	-1.17981	0.756696	1.00654	1.00654
1552626_a_at	81615	TMEM163	transmembrane protein 163	NM_030923	4.98096	4.96511	5.1088	4.89388	5.11533	5.12154	0.197103	1.10604	1.10604	0.768838	1.01982	1.01982	0.275486	1.08455	1.08455
1552627_a_at	394	ARHGAP5	Rho GTPase activating protein 5	NM_001030055 /// NM_001173 /// XM_005267635 /// XM_005267636 /// XR_245684	7.15522	6.69827	6.72268	6.75721	6.81207	6.78998	0.550148	0.916548	-1.09105	0.392112	0.878553	-1.13824	0.765762	1.04325	1.04325
1552628_a_at	64224	HERPUD2	HERPUD family member 2	NM_022373 /// XM_006715765	10.6257	10.5578	10.4482	10.6822	10.3903	10.4859	0.246141	0.89899	-1.11236	0.820249	0.981808	-1.01853	0.319764	0.915648	-1.09212
1552629_a_at	23210	JMJD6	jumonji domain containing 6	NM_001081461 /// NM_015167	5.45312	5.5488	5.71967	5.32651	5.75932	5.22409	0.975168	0.993605	-1.00644	0.940704	1.01546	1.01546	0.916025	0.978482	-1.02199
1552630_a_at	10847	SRCAP	Snf2-related CREBBP activator protein	NM_006662	6.75487	6.98928	6.65614	6.82149	6.8459	6.9062	0.975578	1.00276	1.00276	0.346654	0.911767	-1.09677	0.334637	1.0998	1.0998
1552631_a_at	9064	MAP3K6	mitogen-activated protein kinase kinase kinase 6	NM_004672 /// XM_005246029 /// XR_241205	6.59129	6.59684	6.70545	6.75733	6.91055	6.74261	0.0478961	1.17488	1.17488	0.151709	1.09986	1.09986	0.276769	1.06821	1.06821
1552632_a_at	22901	ARSG	arylsulfatase G	NM_001267727 /// NM_014960 /// XM_005257170 /// XM_005257172 /// XM_006721776 /// XM_00	5.35905	5.12676	5.53118	5.30491	5.26341	5.21843	0.989059	0.998622	-1.00138	0.281358	1.12907	1.12907	0.276969	0.884461	-1.13063
1552633_at	94039	ZNF101	zinc finger protein 101	NM_033204 /// XM_005260165 /// XM_006722942	6.57815	6.45931	6.63504	6.52611	6.61956	6.88153	0.16206	1.17431	1.17431	0.656151	1.0438	1.0438	0.268835	1.12504	1.12504
1552634_a_at	94039	ZNF101	zinc finger protein 101	NM_033204 /// XM_005260165 /// XM_006722942	6.97835	6.76614	6.69518	6.749	6.59451	6.91843	0.520704	0.922889	-1.08355	0.416234	0.901155	-1.10969	0.843259	1.02412	1.02412
1552637_at	5781	PTPN11	protein tyrosine phosphatase, non-receptor type 11	NM_002834 /// NM_080601 /// XM_006719526 /// XM_006719527	4.34312	4.39799	4.66327	4.91088	4.71913	4.65735	0.0585509	1.24632	1.24632	0.0297531	1.3347	1.3347	0.422097	0.933785	-1.07091
1552639_at	113730	KLHDC7B	kelch domain containing 7B	NM_138433	6.86851	6.96894	7.02554	6.69834	7.213	6.92621	0.468552	1.11025	1.11025	0.775816	0.961405	-1.04014	0.337362	1.15482	1.15482
1552641_s_at	55210 /// 83858	ATAD3A /// ATAD3B	ATPase family, AAA domain containing 3A /// ATPase family, AAA domain containing 3B	NM_001170535 /// NM_001170536 /// NM_018188 /// NM_031921 /// XM_005244806 /// XM_00524	8.34924	8.44156	8.55006	8.39678	8.49363	8.36168	0.745866	1.02261	1.02261	0.453232	1.05557	1.05557	0.648789	0.968774	-1.03223
1552643_at	199777	ZNF626	zinc finger protein 626	NM_001076675 /// NM_145297	4.88107	4.92116	4.608	4.81166	4.84652	5.00652	0.827605	1.01776	1.01776	0.171756	0.875824	-1.14178	0.135958	1.16207	1.16207
1552644_a_at	80012	PHC3	polyhomeotic homolog 3 (Drosophila)	NM_024947 /// XM_005247789 /// XM_005247790 /// XM_005247791 /// XM_005247793 /// XM_00	6.91713	7.04729	6.74844	6.92169	6.45313	6.90948	0.240651	0.81174	-1.23192	0.527041	0.903033	-1.10738	0.510041	0.898904	-1.11247
1552646_at	3590	IL11RA	interleukin 11 receptor, alpha	NM_001142784 /// NM_004512 /// NM_147162 /// NR_052010	6.67167	6.34499	6.90601	6.7221	6.9262	6.63618	0.253308	1.2082	1.2082	0.212251	1.23603	1.23603	0.875949	0.977479	-1.02304
1552648_a_at	8797	TNFRSF10A	tumor necrosis factor receptor superfamily, member 10a	NM_003844	8.57745	8.48453	8.42333	8.49173	8.40125	8.5755	0.651752	0.970891	-1.02998	0.452551	0.950355	-1.05224	0.74169	1.02161	1.02161
1552649_a_at	117584 /// 100529207	RAD51L3-RFFL /// RFFL	RAD51L3-RFFL readthrough /// ring finger and FYVE-like domain containing E3 ubiquitin p	NM_001017368 /// NM_057178 /// NR_037713 /// NR_037714	6.25004	6.30492	6.31015	6.20977	6.35675	6.32965	0.264425	1.04661	1.04661	0.739322	0.98793	-1.01222	0.181288	1.05939	1.05939
1552651_a_at	117584 /// 100529207	RAD51L3-RFFL /// RFFL	RAD51L3-RFFL readthrough /// ring finger and FYVE-like domain containing E3 ubiquitin p	NM_001017368 /// NM_057178 /// NR_037713 /// NR_037714	7.04113	7.03121	7.08885	7.07324	6.92235	6.96188	0.0132598	0.936888	-1.06736	0.0862774	1.0316	1.0316	0.00439092	0.908192	-1.10109
1552652_at	89781	HPS4	Hermansky-Pudlak syndrome 4	NM_022081 /// NM_152840 /// NM_152841 /// NM_152842 /// NM_152843 /// NR_073135 /// NR_	7.84344	7.85463	7.90402	7.9337	7.93113	7.98437	0.0231795	1.07827	1.07827	0.0701489	1.04959	1.04959	0.221841	1.02732	1.02732
1552656_s_at	127933	UHMK1	U2AF homology motif (UHM) kinase 1	NM_001184763 /// NM_144624 /// NM_175866	6.87533	6.66001	6.65021	6.42487	6.61176	6.55366	0.248348	0.879677	-1.13678	0.173473	0.852559	-1.17294	0.75014	1.03181	1.03181
1552657_a_at	84203	TXNDC2	thioredoxin domain containing 2 (spermatozoa)	NM_001098529 /// NM_032243 /// XM_005258155 /// XM_005258156 /// XM_006722360	6.46247	6.38487	6.67267	6.67882	6.97142	6.53656	0.164419	1.25729	1.25729	0.256629	1.19092	1.19092	0.693714	1.05573	1.05573
1552658_a_at	89795	NAV3	neuron navigator 3	NM_001024383 /// NM_014903 /// XM_005269215 /// XM_006719675 /// XM_006719676 /// XM_00	6.76689	6.84194	6.42205	6.78928	6.28953	6.54373	0.126881	0.764302	-1.30838	0.361148	0.871304	-1.14771	0.381838	0.877193	-1.14
1552660_a_at	55322	C5orf22	chromosome 5 open reading frame 22	NM_018356 /// XM_005248319 /// XM_006714479 /// XM_006714480 /// XR_241704	6.85908	6.66098	6.72294	6.8208	6.69307	6.62643	0.36522	0.93285	-1.07198	0.907936	1.00824	1.00824	0.319609	0.925225	-1.08082
1552661_at	56099	PCDHGB7	protocadherin gamma subfamily B, 7	NM_018927 /// NM_032101	3.02502	2.97578	2.92599	3.02762	2.93822	2.98756	0.510041	0.974334	-1.02634	0.671035	0.983776	-1.01649	0.800101	0.990403	-1.00969
1552662_a_at	56099	PCDHGB7	protocadherin gamma subfamily B, 7	NM_018927 /// NM_032101	6.53841	6.74803	7.0007	6.73568	6.96243	6.69006	0.377587	1.13526	1.13526	0.293732	1.16875	1.16875	0.828112	0.971345	-1.0295
1552663_a_at	23085	ERC1	ELKS/RAB6-interacting/CAST family member 1	NM_178039 /// NM_178040 /// NR_027946 /// NR_027948 /// NR_027949	7.64563	7.65235	7.5695	7.62304	7.85924	7.77114	0.0291281	1.1221	1.1221	0.299952	0.964118	-1.03722	0.0138895	1.16386	1.16386
1552664_at	201163	FLCN	folliculin	NM_144606 /// NM_144997 /// XM_005256515 /// XM_006721470 /// XR_429812	8.26216	8.27738	8.0524	8.20742	8.12044	8.28817	0.53404	0.955638	-1.04642	0.231389	0.907607	-1.1018	0.484138	1.05292	1.05292
1552665_at	84989	JMJD1C-AS1	JMJD1C antisense RNA 1	NM_032903 /// NR_027182	7.26969	7.18684	7.35584	7.21818	7.37919	7.18232	0.647719	1.03705	1.03705	0.610794	1.04156	1.04156	0.955693	0.995672	-1.00435
1552666_a_at	57554	LRRC7	leucine rich repeat containing 7	NM_020794 /// XM_006710782	3.58782	3.49804	3.65147	3.58215	3.78155	3.58782	0.219673	1.10324	1.10324	0.479152	1.05254	1.05254	0.512655	1.04817	1.04817
1552667_a_at	10044	SH2D3C	SH2 domain containing 3C	NM_001142531 /// NM_001142532 /// NM_001142533 /// NM_001142534 /// NM_001252334 /// NM	6.04869	5.90253	6.49841	5.9317	6.13035	6.03462	0.688771	1.07689	1.07689	0.395569	1.18054	1.18054	0.622093	0.912205	-1.09624
1552669_at	79660	PPP1R3B	protein phosphatase 1, regulatory subunit 3B	NM_001201329 /// NM_024607 /// XM_006716253 /// XM_006716254	4.92313	5.21583	5.48559	5.24216	5.59848	5.28926	0.158285	1.29629	1.29629	0.237839	1.22637	1.22637	0.716255	1.05701	1.05701
1552670_a_at	79660	PPP1R3B	protein phosphatase 1, regulatory subunit 3B	NM_001201329 /// NM_024607 /// XM_006716253 /// XM_006716254	6.90972	6.86156	6.94524	6.8853	6.7289	6.93473	0.590789	0.963381	-1.03801	0.762887	1.02075	1.02075	0.420824	0.943797	-1.05955
1552671_a_at	84679	SLC9A7	solute carrier family 9, subfamily A (NHE7, cation proton antiporter 7), member 7	NM_001257291 /// NM_032591 /// XM_005272680 /// XM_005272681 /// XM_005272682 /// XM_00	6.83257	6.8028	6.41194	6.83853	6.77304	6.65085	0.601178	0.929325	-1.07605	0.366949	0.875118	-1.1427	0.665609	1.06194	1.06194
1552672_a_at	3321	IGSF3	immunoglobulin superfamily, member 3	NM_001007237 /// NM_001542 /// XM_005270793 /// XM_005270794 /// XM_006710593	6.89248	7.04121	6.98713	6.90854	7.04442	6.86508	0.91173	0.991653	-1.00842	0.861865	0.986908	-1.01327	0.949375	1.00481	1.00481
1552673_at	222546	RFX6	regulatory factor X, 6	NM_173560	3.6339	3.57301	3.58704	3.53691	3.69876	3.60458	0.407277	1.03399	1.03399	0.468857	0.971659	-1.02917	0.171659	1.06414	1.06414
1552674_at	116093	DIRC1	disrupted in renal carcinoma 1	NM_052952	3.3729	3.27791	3.37602	3.22686	3.34405	3.36153	0.730907	1.01917	1.01917	0.762893	0.983528	-1.01675	0.530087	1.03623	1.03623
1552675_at	150353	DNAJB7	DnaJ (Hsp40) homolog, subfamily B, member 7	NM_145174	3.17503	3.21972	3.25539	3.26784	3.33736	3.40646	0.0142912	1.1286	1.1286	0.155038	1.04553	1.04553	0.0476274	1.07945	1.07945
1552676_at	114131	UCN3	urocortin 3	NM_053049	6.20767	6.19136	6.59395	6.35733	6.78996	6.48443	0.069462	1.35442	1.35442	0.178662	1.21093	1.21093	0.381541	1.11849	1.11849
1552677_a_at	23181	DIP2A	DIP2 disco-interacting protein 2 homolog A (Drosophila)	NM_001146114 /// NM_001146115 /// NM_001146116 /// NM_015151 /// NM_206889 /// NM_20689	7.485	7.38816	7.48925	7.45968	7.30325	7.34556	0.0874084	0.925194	-1.08085	0.459848	1.02661	1.02661	0.0440738	0.901214	-1.10961
1552678_a_at	57646	USP28	ubiquitin specific peptidase 28	NM_020886 /// XM_005271630 /// XM_005271631 /// XM_005271632 /// XM_005271633 /// XM_00	7.47919	7.43078	7.48973	7.54207	7.23186	7.14941	0.0095348	0.832577	-1.20109	0.26447	1.04313	1.04313	0.00528715	0.798152	-1.25289
1552680_a_at	57082	CASC5	cancer susceptibility candidate 5	NM_144508 /// NM_170589	7.26777	7.03683	6.71897	6.69261	6.16596	6.19578	0.0020351	0.51	-1.96078	0.0185692	0.733816	-1.36274	0.0119086	0.694998	-1.43885
1552682_a_at	57082	CASC5	cancer susceptibility candidate 5	NM_144508 /// NM_170589	6.08619	6.29188	5.85131	5.93155	5.80253	6.15957	0.31173	0.865745	-1.15507	0.180864	0.813601	-1.2291	0.637175	1.06409	1.06409
1552684_a_at	123228	SENP8	SUMO/sentrin specific peptidase family member 8	NM_001166340 /// NM_001172109 /// NM_001172110 /// NM_001172111 /// NM_145204 /// XM_00	6.23721	6.35892	6.09445	6.10101	6.18131	5.99285	0.104737	0.863948	-1.15748	0.116646	0.870348	-1.14897	0.914837	0.992647	-1.00741
1552685_a_at	29841	GRHL1	grainyhead-like 1 (Drosophila)	NM_198182 /// XM_005246158 /// XM_005246159 /// XM_006711882 /// XM_006711883 /// XM_00	6.18925	6.2623	6.44692	6.34536	6.71666	6.15256	0.441185	1.15576	1.15576	0.522356	1.12534	1.12534	0.880815	1.02702	1.02702
1552686_at	140894	CNBD2	cyclic nucleotide binding domain containing 2	NM_001207076 /// NM_080834 /// XM_005260295 /// XM_006723714	5.33643	5.37811	5.35883	5.42239	5.94205	5.43829	0.207774	1.25955	1.25955	0.882809	1.02338	1.02338	0.245417	1.23077	1.23077
1552687_a_at	140894	CNBD2	cyclic nucleotide binding domain containing 2	NM_001207076 /// NM_080834 /// XM_005260295 /// XM_006723714	5.11515	5.29123	5.45348	5.26126	5.38612	4.88896	0.793153	0.955512	-1.04656	0.549281	1.11279	1.11279	0.408198	0.858664	-1.1646
1552689_at	57524	CASKIN1	CASK interacting protein 1	NM_020764 /// XM_005255458	7.63525	7.64373	7.67692	7.71198	7.72771	7.64958	0.256231	1.03466	1.03466	0.215707	1.03883	1.03883	0.879348	0.995987	-1.00403
1552690_a_at	93589	CACNA2D4	calcium channel, voltage-dependent, alpha 2/delta subunit 4	NM_001005737 /// NM_001005766 /// NM_172364 /// XR_242992	6.07444	6.25991	6.3299	6.25586	6.23646	6.37389	0.257526	1.10038	1.10038	0.293615	1.09104	1.09104	0.908953	1.00856	1.00856
1552691_at	115761	ARL11	ADP-ribosylation factor-like 11	NM_138450 /// XM_005266253	3.02057	3.17129	2.98509	3.01497	3.11751	3.04296	0.836367	0.989181	-1.01094	0.262712	0.935692	-1.06873	0.33339	1.05716	1.05716
1552693_at	115761	ARL11	ADP-ribosylation factor-like 11	NM_138450 /// XM_005266253	3.66272	3.73747	3.80162	3.69456	3.7096	3.83621	0.39908	1.05177	1.05177	0.564037	1.03383	1.03383	0.760226	1.01735	1.01735
1552694_at	114134	SLC2A13	solute carrier family 2 (facilitated glucose transporter), member 13	NM_052885 /// XM_005268616	3.50176	3.49781	3.45785	3.6355	3.49781	3.63194	0.525614	1.04615	1.04615	0.641539	1.03304	1.03304	0.854093	1.0127	1.0127
1552695_a_at	114134	SLC2A13	solute carrier family 2 (facilitated glucose transporter), member 13	NM_052885 /// XM_005268616	5.8522	5.74047	5.69788	5.83298	5.54641	5.89974	0.680039	0.950486	-1.05209	0.86006	0.978806	-1.02165	0.809547	0.971067	-1.0298
1552696_at	123606	NIPA1	non imprinted in Prader-Willi/Angelman syndrome 1	NM_001142275 /// NM_144599	6.8854	6.83264	6.68012	6.75933	6.84775	7.05904	0.392014	1.0676	1.0676	0.237313	0.907962	-1.10137	0.0900675	1.17582	1.17582
1552698_at	113691	TUBA3FP	tubulin, alpha 3f, pseudogene	NR_003608	7.23425	7.14625	7.265	7.3249	7.16634	7.20602	0.935577	0.997182	-1.00283	0.109195	1.07527	1.07527	0.100752	0.927379	-1.07831
1552701_a_at	114769	CARD16	caspase recruitment domain family, member 16	NM_001017534 /// NM_052889	3.5857	3.52206	3.50034	3.645	4.04236	3.84642	0.0320073	1.31086	1.31086	0.866583	1.01311	1.01311	0.0363231	1.2939	1.2939
1552703_s_at	834 /// 114769	CARD16 /// CASP1	caspase recruitment domain family, member 16 /// caspase 1, apoptosis-related cysteine	NM_001017534 /// NM_001223 /// NM_001257118 /// NM_001257119 /// NM_033292 /// NM_03329	3.50124	3.57911	3.32318	3.32899	3.516	3.49047	0.351088	0.974716	-1.02594	0.00778404	0.862086	-1.15998	0.013235	1.13065	1.13065
1552705_at	142679	DUSP19	dual specificity phosphatase 19	NM_001142314 /// NM_080876	3.70206	3.71951	3.35182	3.6814	3.35283	3.55983	0.207933	0.838304	-1.19288	0.309326	0.874069	-1.14407	0.729944	0.959082	-1.04266
1552708_a_at	142679	DUSP19	dual specificity phosphatase 19	NM_001142314 /// NM_080876	4.50181	4.59794	4.2933	4.42252	4.34891	4.39336	0.0789709	0.883477	-1.13189	0.0670498	0.875414	-1.14232	0.858626	1.00921	1.00921
1552711_a_at	124637	CYB5D1	cytochrome b5 domain containing 1	NM_144607 /// XM_005256440	8.83981	8.86809	8.79481	8.82753	8.78182	8.99053	0.735732	1.02259	1.02259	0.656708	0.970784	-1.0301	0.4521	1.05336	1.05336
1552712_a_at	23057	NMNAT2	nicotinamide nucleotide adenylyltransferase 2	NM_015039 /// NM_170706	6.36587	6.30886	6.28412	6.374	6.48154	6.36377	0.279673	1.0609	1.0609	0.906087	0.994257	-1.00578	0.244387	1.06703	1.06703
1552713_a_at	6521	SLC4A1	solute carrier family 4 (anion exchanger), member 1 (Diego blood group)	NM_000342 /// XM_005257592 /// XM_005257593	4.86251	4.83827	5.09903	4.86966	4.9836	4.88602	0.469528	1.06026	1.06026	0.28142	1.0973	1.0973	0.661186	0.966245	-1.03493
1552714_at	200407	CREG2	cellular repressor of E1A-stimulated genes 2	NM_153836	5.29394	5.46412	5.3905	5.35969	5.41046	5.32618	0.900163	0.992603	-1.00745	0.963181	0.997275	-1.00273	0.936695	0.995315	-1.00471
1552715_a_at	59350	RXFP1	relaxin/insulin-like family peptide receptor 1	NM_001253727 /// NM_001253728 /// NM_001253729 /// NM_001253730 /// NM_001253732 /// NM	3.46793	3.50527	3.77431	3.36886	3.74346	3.53457	0.474352	1.11143	1.11143	0.68007	1.06068	1.06068	0.742087	1.04785	1.04785
1552716_at	79925	SPEF2	sperm flagellar 2	NM_024867 /// NM_144722 /// XM_005248376 /// XM_005248377 /// XM_005248378 /// XM_00671	7.64052	7.70543	7.6966	7.93446	7.46922	7.68855	0.535182	0.936863	-1.06739	0.367632	1.10386	1.10386	0.177238	0.848716	-1.17825
1552717_s_at	9859 /// 645455	CEP170 /// CEP170P1	centrosomal protein 170kDa /// centrosomal protein 170kDa pseudogene 1	NM_001042404 /// NM_001042405 /// NM_014812 /// NM_153243 /// NR_003135 /// XM_00527336	6.35279	6.19056	6.15283	6.21196	5.94486	6.16257	0.150437	0.859784	-1.16308	0.488717	0.939993	-1.06384	0.339095	0.91467	-1.09329
1552718_at	92675	DTD1	D-tyrosyl-tRNA deacylase 1	NM_080820 /// XM_005260871 /// XM_005260872	5.8525	5.83308	5.99134	6.03091	6.01076	5.8852	0.148239	1.07564	1.07564	0.0533483	1.12376	1.12376	0.329149	0.957175	-1.04474
1552719_at	113201	CASC4	cancer susceptibility candidate 4	NM_138423 /// NM_177974 /// XM_006720380 /// XM_006720381	6.84616	6.85698	6.76302	6.5748	6.9935	6.94898	0.227423	1.08649	1.08649	0.104057	0.881078	-1.13497	0.0315094	1.23314	1.23314
1552721_a_at	2246	FGF1	fibroblast growth factor 1 (acidic)	NM_000800 /// NM_001144892 /// NM_001144934 /// NM_001144935 /// NM_001257205 /// NM_00	3.92461	3.71888	3.87992	4.04273	3.73185	3.95945	0.87687	1.0167	1.0167	0.397516	1.10158	1.10158	0.474357	0.922948	-1.08348
1552722_at	10777	ARPP21	cAMP-regulated phosphoprotein, 21kDa	NM_001025068 /// NM_001025069 /// NM_001267616 /// NM_001267617 /// NM_001267618 /// NM	3.52585	3.59314	3.51517	3.61846	3.59528	3.5107	0.921846	0.995501	-1.00452	0.912114	1.00509	1.00509	0.835352	0.990463	-1.00963
1552724_at	158800	RHOXF1	Rhox homeobox family, member 1	NM_139282	6.67337	6.76604	6.93535	6.81307	6.9432	6.77301	0.235561	1.10069	1.10069	0.197176	1.11304	1.11304	0.874292	0.988901	-1.01122
1552725_s_at	170691	ADAMTS17	ADAM metallopeptidase with thrombospondin type 1 motif, 17	NM_139057 /// XM_005254872	5.92846	5.91233	6.09278	6.03788	6.26792	6.20004	0.00324853	1.24279	1.24279	0.0280355	1.10568	1.10568	0.0187235	1.12401	1.12401
1552726_at	170691	ADAMTS17	ADAM metallopeptidase with thrombospondin type 1 motif, 17	NM_139057 /// XM_005254872	5.1187	5.03765	4.9453	4.87186	5.24052	4.98689	0.773346	1.02493	1.02493	0.229626	0.889094	-1.12474	0.166474	1.15278	1.15278
1552727_s_at	170691	ADAMTS17	ADAM metallopeptidase with thrombospondin type 1 motif, 17	NM_139057 /// XM_005254872	3.8111	3.77108	3.77432	3.58051	4.0173	3.73889	0.576892	1.06216	1.06216	0.474677	0.924232	-1.08198	0.24572	1.14924	1.14924
1552729_at	84973 /// 677804 /// 677824	SNHG7 /// SNORA17 /// SNORA43	small nucleolar RNA host gene 7 (non-protein coding) /// small nucleolar RNA, H/ACA box	NR_002958 /// NR_002975 /// NR_003672 /// NR_024542 /// NR_024543	7.32923	7.54153	7.31132	7.46081	7.19768	7.58431	0.830438	0.969703	-1.03124	0.812123	0.966394	-1.03477	0.980939	1.00342	1.00342
1552730_at	50846	DHH	desert hedgehog	NM_021044	5.20397	5.31993	5.43695	5.18705	5.47744	5.29643	0.421543	1.0905	1.0905	0.734685	1.0353	1.0353	0.616497	1.05331	1.05331
1552731_at	137735	ABRA	actin-binding Rho activating protein	NM_139166	4.50252	4.42601	4.55416	4.40605	4.39521	4.49757	0.837229	0.987683	-1.01247	0.855483	1.01104	1.01104	0.701317	0.976901	-1.02365
1552732_at	137735	ABRA	actin-binding Rho activating protein	NM_139166	3.38421	3.45905	3.36794	3.46419	3.45905	3.45905	0.506784	1.02628	1.02628	0.918066	0.996151	-1.00386	0.451348	1.03024	1.03024
1552733_at	122773	KLHDC1	kelch domain containing 1	NM_172193	5.71621	5.823	5.49517	5.88542	5.35305	5.76442	0.436645	0.864015	-1.15739	0.758523	0.946509	-1.05651	0.615478	0.912844	-1.09548
1552734_at	253260	RICTOR	RPTOR independent companion of MTOR, complex 2	NM_001285439 /// NM_001285440 /// NM_152756 /// XM_005248278 /// XM_006714463	4.93837	5.07149	4.91086	4.9462	4.64178	5.00837	0.342477	0.88279	-1.13277	0.66539	0.948419	-1.05439	0.56367	0.930801	-1.07434
1552735_at	56111	PCDHGA4	protocadherin gamma subfamily A, 4	NM_018917 /// NM_032053	3.81848	3.75812	3.88584	3.84453	3.90563	3.93163	0.0260428	1.09454	1.09454	0.093665	1.05474	1.05474	0.190307	1.03774	1.03774
1552736_a_at	81832	NETO1	neuropilin (NRP) and tolloid (TLL)-like 1	NM_001201465 /// NM_138966 /// NM_138999 /// NM_153181 /// XM_005266773 /// XM_00526677	7.61816	7.83318	7.72417	7.79061	7.32993	7.83318	0.567495	0.904933	-1.10505	0.896858	1.02223	1.02223	0.491621	0.885256	-1.12962
1552737_s_at	11060	WWP2	WW domain containing E3 ubiquitin protein ligase 2	NM_001270453 /// NM_001270454 /// NM_001270455 /// NM_007014 /// NM_199424 /// XM_00525	6.29645	6.31528	6.23892	6.32619	5.77285	6.40173	0.461172	0.859412	-1.16359	0.93403	0.983971	-1.01629	0.506145	0.873412	-1.14493
1552738_a_at	54879	ST7L	suppression of tumorigenicity 7 like	NM_017744 /// NM_138727 /// NM_138728 /// NM_138729 /// NM_198327 /// NM_198328 /// XM_	6.43379	6.3362	6.5155	6.38519	5.89656	6.22436	0.118235	0.798556	-1.25226	0.691402	1.04634	1.04634	0.0797277	0.763189	-1.31029
1552739_s_at	54879	ST7L	suppression of tumorigenicity 7 like	NM_017744 /// NM_138727 /// NM_138728 /// NM_138729 /// NM_198327 /// NM_198328 /// XM_	7.17336	7.03507	6.961	7.06119	6.64493	6.94698	0.117774	0.807615	-1.23821	0.557847	0.937489	-1.06668	0.226137	0.861466	-1.16081
1552740_at	150590	C2orf15	chromosome 2 open reading frame 15	NM_144706	3.97685	4.00838	3.88773	3.82814	3.86478	3.91409	0.0564904	0.930976	-1.07414	0.0289498	0.91087	-1.09785	0.423756	1.02207	1.02207
1552742_at	131096	KCNH8	potassium voltage-gated channel, subfamily H (eag-related), member 8	NM_144633 /// XM_006712961 /// XM_006712962 /// XM_006712963 /// XM_006712964	4.01435	4.01736	3.92779	3.96785	4.05911	3.97806	0.945699	1.0019	1.0019	0.162727	0.95394	-1.04828	0.15125	1.05027	1.05027
1552743_at	23263	MCF2L	MCF.2 cell line derived transforming sequence-like	NM_001112732 /// NM_024979 /// XM_005268307 /// XM_005268308 /// XM_005268309 /// XM_00	4.80757	4.60789	4.84064	4.73367	4.75705	4.62919	0.899274	0.989923	-1.01018	0.508807	1.0566	1.0566	0.441103	0.936898	-1.06735
1552745_at	133482	SLCO6A1	solute carrier organic anion transporter family, member 6A1	NM_001289002 /// NM_001289004 /// NM_173488 /// XM_005271874	4.77761	4.55344	4.71467	4.64886	5.25332	4.61522	0.404132	1.20476	1.20476	0.957004	1.01132	1.01132	0.429822	1.19127	1.19127
1552747_a_at	151649	PP2D1	protein phosphatase 2C-like domain containing 1	NM_001252657 /// NM_144714 /// NR_027694 /// XM_006712988 /// XM_006712989	3.62288	3.67782	3.68008	3.63339	3.92917	3.58782	0.502923	1.07784	1.07784	0.967093	1.00443	1.00443	0.526528	1.07308	1.07308
1552749_a_at	147700	KLC3	kinesin light chain 3	NM_145275 /// NM_177417 /// XM_005258536	7.50187	7.5598	7.8795	7.68764	8.01511	7.6309	0.197198	1.22448	1.22448	0.248436	1.19146	1.19146	0.837915	1.02771	1.02771
1552750_at	117286	CIB3	calcium and integrin binding family member 3	NM_054113 /// XM_005259728	4.43329	4.34764	4.51745	4.46956	4.85339	4.37626	0.341311	1.16826	1.16826	0.640138	1.07404	1.07404	0.584938	1.08773	1.08773
1552751_a_at	117286	CIB3	calcium and integrin binding family member 3	NM_054113 /// XM_005259728	6.726	6.63238	7.07042	6.84684	7.17145	6.74023	0.264244	1.21138	1.21138	0.260433	1.21372	1.21372	0.98985	0.998069	-1.00193
1552752_a_at	253559	CADM2	cell adhesion molecule 2	NM_001167674 /// NM_001167675 /// NM_001256502 /// NM_001256503 /// NM_001256504 /// NM	5.58027	5.38022	5.60699	5.37643	5.56297	5.42986	0.912805	1.01128	1.01128	0.938104	1.00798	1.00798	0.974532	1.00327	1.00327
1552754_a_at	253559	CADM2	cell adhesion molecule 2	NM_001167674 /// NM_001167675 /// NM_001256502 /// NM_001256503 /// NM_001256504 /// NM	3.35461	3.48268	3.53955	3.48268	3.46757	3.27756	0.665234	0.968562	-1.03246	0.408147	1.06619	1.06619	0.246133	0.908432	-1.1008
1552755_at	157983	C9orf66	chromosome 9 open reading frame 66	NM_152569	4.14219	3.9882	4.29758	4.20628	4.33059	4.18212	0.137545	1.14168	1.14168	0.143908	1.13819	1.13819	0.965772	1.00307	1.00307
1552757_s_at	157983	C9orf66	chromosome 9 open reading frame 66	NM_152569	4.08683	4.18196	4.49719	4.19358	4.6076	4.38034	0.109669	1.28305	1.28305	0.277986	1.15748	1.15748	0.420599	1.10848	1.10848
1552758_at	9734	HDAC9	histone deacetylase 9	NM_001204144 /// NM_001204145 /// NM_001204146 /// NM_001204147 /// NM_001204148 /// NM	4.06605	4.21238	4.28901	4.07285	4.31937	4.12778	0.568726	1.06022	1.06022	0.772994	1.02934	1.02934	0.768172	1.03	1.03
1552760_at	9734	HDAC9	histone deacetylase 9	NM_001204144 /// NM_001204145 /// NM_001204146 /// NM_001204147 /// NM_001204148 /// NM	4.19294	4.24613	3.95472	4.17722	4.22406	4.20572	0.963596	0.996787	-1.00322	0.199745	0.899026	-1.11231	0.210179	1.10874	1.10874
1552761_at	162515	SLC16A11	solute carrier family 16, member 11	NM_153357 /// XM_005256488	6.66326	6.77791	6.95259	6.66326	7.18051	6.92307	0.138167	1.25806	1.25806	0.633018	1.06241	1.06241	0.235704	1.18416	1.18416
1552763_at	91147	TMEM67	transmembrane protein 67	NM_001142301 /// NM_153704 /// NR_024522 /// XM_006716685 /// XM_006716686 /// XM_00671	3.82123	3.90901	3.7492	3.59893	3.58115	3.83989	0.311456	0.898382	-1.11311	0.230395	0.875967	-1.1416	0.793242	1.02559	1.02559
1552765_x_at	91147	TMEM67	transmembrane protein 67	NM_001142301 /// NM_153704 /// NR_024522 /// XM_006716685 /// XM_006716686 /// XM_00671	3.85104	4.18879	3.75384	3.9095	3.56144	3.94298	0.306115	0.83064	-1.20389	0.450467	0.877674	-1.13938	0.739113	0.946411	-1.05662
1552766_at	90161	HS6ST2	heparan sulfate 6-O-sulfotransferase 2	NM_001077188 /// NM_147175 /// XM_005262490 /// XM_005262491 /// XM_006724790	3.39583	3.42691	3.27091	3.51542	3.58782	3.34543	0.721594	1.03904	1.03904	0.905518	0.98746	-1.0127	0.638701	1.05223	1.05223
1552767_a_at	90161	HS6ST2	heparan sulfate 6-O-sulfotransferase 2	NM_001077188 /// NM_147175 /// XM_005262490 /// XM_005262491 /// XM_006724790	4.3186	4.23751	4.49084	4.33745	4.55849	4.30261	0.313519	1.11149	1.11149	0.359888	1.09892	1.09892	0.904834	1.01143	1.01143
1552768_at	84254	CAMKK1	calcium/calmodulin-dependent protein kinase kinase 1, alpha	NM_032294 /// NM_172206 /// NM_172207 /// XM_005256817 /// XM_005256819 /// XM_00525682	6.90945	6.94618	6.95554	6.87208	7.05188	6.93385	0.363716	1.04612	1.04612	0.832839	0.990337	-1.00976	0.284963	1.05633	1.05633
1552769_at	90589	ZNF625	zinc finger protein 625	NM_145233 /// NR_037801	5.77183	5.8376	5.81306	5.86643	5.7042	5.90887	0.985204	1.00126	1.00126	0.724285	1.02458	1.02458	0.737771	0.97724	-1.02329
1552770_s_at	147837	ZNF563	zinc finger protein 563	NM_145276 /// XM_005259748 /// XM_005259750 /// XM_005259751 /// XM_005259752 /// XM_00	4.43503	4.50738	4.43036	4.38811	4.2696	4.35883	0.0515904	0.896893	-1.11496	0.303059	0.957954	-1.04389	0.153386	0.936259	-1.06808
1552771_a_at	286826	LIN9	lin-9 homolog (C. elegans)	NM_001270409 /// NM_001270410 /// NM_173083 /// XM_005273102 /// XM_006711766 /// XM_00	4.22741	4.04187	4.19746	3.95786	4.64179	4.28332	0.185569	1.2552	1.2552	0.785622	0.961277	-1.04028	0.138182	1.30576	1.30576
1552772_at	338339	CLEC4D	C-type lectin domain family 4, member D	NM_080387	4.40379	4.33343	4.2068	4.22741	4.16965	4.26573	0.0550519	0.90068	-1.11027	0.0545383	0.900313	-1.11073	0.991237	1.00041	1.00041
1552773_at	338339	CLEC4D	C-type lectin domain family 4, member D	NM_080387	5.35897	5.44076	5.25717	5.40592	5.4459	5.56611	0.29994	1.07635	1.07635	0.479913	0.953747	-1.0485	0.132185	1.12855	1.12855
1552774_a_at	9481	SLC25A27	solute carrier family 25, member 27	NM_001204051 /// NM_001204052 /// NM_004277 /// XM_005249483 /// XM_005249484 /// XM_00	5.97533	5.9313	5.89697	6.05789	5.86196	5.97238	0.688075	0.975258	-1.02537	0.787062	1.01686	1.01686	0.514126	0.959092	-1.04265
1552775_at	222545	GPRC6A	G protein-coupled receptor, class C, group 6, member A	NM_001286354 /// NM_001286355 /// NM_148963	6.53271	6.40907	6.45363	6.39721	6.63429	6.51096	0.267613	1.07306	1.07306	0.58675	0.968973	-1.03202	0.144177	1.10742	1.10742
1552777_a_at	135250	RAET1E	retinoic acid early transcript 1E	NM_001243325 /// NM_001243327 /// NM_001243328 /// NM_139165	5.37304	5.23296	5.56375	5.46552	5.50609	5.36576	0.237542	1.09652	1.09652	0.100962	1.158	1.158	0.447689	0.946902	-1.05608
1552779_a_at	204962	SLC44A5	solute carrier family 44, member 5	NM_001130058 /// NM_152697 /// XM_006710444 /// XM_006710445	3.69631	3.63222	3.83803	3.71805	3.7222	3.79192	0.233694	1.06644	1.06644	0.165764	1.08206	1.08206	0.758849	0.985563	-1.01465
1552782_at	204962	SLC44A5	solute carrier family 44, member 5	NM_001130058 /// NM_152697 /// XM_006710444 /// XM_006710445	4.23253	4.3309	4.4883	4.27032	4.48205	4.46855	0.142096	1.14361	1.14361	0.391794	1.06999	1.06999	0.398667	1.0688	1.0688
1552783_at	147687	ZNF417	zinc finger protein 417	NM_152475 /// XM_006723029	3.08785	3.03744	3.12587	3.24441	3.17244	3.20752	0.10156	1.09228	1.09228	0.110197	1.08861	1.08861	0.934785	1.00336	1.00336
1552785_at	163115	ZNF781	zinc finger protein 781	NM_152605 /// XM_006723066 /// XM_006723067 /// XM_006723068 /// XM_006723069 /// XM_00	3.5045	3.4624	3.51994	3.42015	3.55573	3.46139	0.697411	1.01755	1.01755	0.833823	0.990749	-1.00934	0.558175	1.02706	1.02706
1552787_at	92797	HELB	helicase (DNA) B	NM_033647 /// XM_005269234 /// XR_245966	4.8791	4.68843	4.54431	4.81578	4.42508	4.77103	0.412593	0.879216	-1.13738	0.63279	0.930631	-1.07454	0.703394	0.944753	-1.05848
1552788_a_at	92797	HELB	helicase (DNA) B	NM_033647 /// XM_005269234 /// XR_245966	6.6134	6.70385	6.72234	6.84196	6.50723	6.60903	0.267554	0.932713	-1.07214	0.19365	1.08939	1.08939	0.0564284	0.856176	-1.16798
1552789_at	7095	SEC62	SEC62 homolog (S. cerevisiae)	NM_003262	7.52255	7.65138	7.34157	7.63933	7.0754	7.57449	0.359927	0.833922	-1.19915	0.717837	0.935292	-1.06918	0.544708	0.891616	-1.12156
1552790_a_at	7095	SEC62	SEC62 homolog (S. cerevisiae)	NM_003262	9.76782	9.74813	9.84152	9.82738	9.49838	9.59769	0.0151345	0.864573	-1.15664	0.164248	1.05444	1.05444	0.00633293	0.819938	-1.2196
1552791_a_at	10345	TRDN	triadin	NM_001251987 /// NM_001256020 /// NM_001256021 /// NM_001256022 /// NM_006073 /// XM_00	3.55782	3.63943	3.74808	3.5223	3.6259	3.49603	0.757655	0.974234	-1.02645	0.764382	1.02567	1.02567	0.552992	0.949853	-1.05279
1552792_at	122809	SOCS4	suppressor of cytokine signaling 4	NM_080867 /// NM_199421	4.82016	4.89354	5.0704	4.67966	4.70955	4.95848	0.912626	0.984298	-1.01595	0.930328	1.01269	1.01269	0.844123	0.971968	-1.02884
1552793_at	286122	C8orf31	chromosome 8 open reading frame 31	NM_173687 /// XM_006716544 /// XM_006725097	5.06806	5.32966	5.44677	5.23191	5.21761	5.2656	0.779425	1.03007	1.03007	0.388347	1.10227	1.10227	0.534233	0.934502	-1.07009
1552794_a_at	284306	ZNF547	zinc finger protein 547	NM_173631	5.25707	5.50841	5.07932	5.45927	4.99893	5.54036	0.721572	0.924602	-1.08155	0.720781	0.924382	-1.0818	0.999126	1.00024	1.00024
1552796_a_at	6492	SIM1	single-minded family bHLH transcription factor 1	NM_005068 /// XM_005267100	5.41243	5.16878	5.43716	5.15183	5.82415	5.1203	0.615933	1.13415	1.13415	0.991231	1.0027	1.0027	0.623161	1.1311	1.1311
1552797_s_at	150696	PROM2	prominin 2	NM_001165977 /// NM_001165978 /// NM_144707 /// XM_005263879 /// XM_005263880 /// XM_00	3.59432	3.70953	3.7459	3.51042	3.82234	3.5566	0.821304	1.02636	1.02636	0.885972	0.983661	-1.01661	0.714408	1.04341	1.04341
1552798_a_at	7099	TLR4	toll-like receptor 4	NM_003266 /// NM_138554 /// NM_138556 /// NM_138557	6.33964	6.35918	6.4918	6.43145	6.45604	6.38924	0.146661	1.05207	1.05207	0.058417	1.08088	1.08088	0.376164	0.973342	-1.02739
1552799_at	203062	TSNARE1	t-SNARE domain containing 1	NM_001291931 /// NM_145003 /// XM_005250828	5.90237	5.90865	6.05251	5.95652	6.03759	5.94327	0.220262	1.06063	1.06063	0.169646	1.07104	1.07104	0.81443	0.990284	-1.00981
1552800_at	83451	ABHD11	abhydrolase domain containing 11	NM_001145363 /// NM_001145364 /// NM_148912 /// NM_148913 /// NM_148914 /// NM_148916 /	7.86178	7.76718	8.06094	7.95438	8.29535	7.91436	0.178676	1.22296	1.22296	0.328822	1.14328	1.14328	0.59946	1.06969	1.06969
1552801_at	92291	CAPN13	calpain 13	NM_144575	3.99789	4.18012	4.35893	4.2687	4.39836	4.10937	0.336071	1.12105	1.12105	0.217029	1.16863	1.16863	0.705635	0.959293	-1.04243
1552803_a_at	3925	STMN1	stathmin 1	NM_001145454 /// NM_005563 /// NM_152497 /// NM_203399 /// NM_203401	5.47391	5.75384	5.70088	5.58149	5.49759	5.66637	0.83678	0.978133	-1.02236	0.859832	1.01911	1.01911	0.704883	0.95979	-1.04189
1552804_a_at	114609	TIRAP	toll-interleukin 1 receptor (TIR) domain containing adaptor protein	NM_001039661 /// NM_052887 /// NM_148910 /// XM_005271399 /// XR_428968	7.29862	7.3775	7.0594	7.35157	7.47955	7.29431	0.758063	1.03445	1.03445	0.427555	0.9122	-1.09625	0.2991	1.13402	1.13402
1552806_a_at	89790	SIGLEC10	sialic acid binding Ig-like lectin 10	NM_001171156 /// NM_001171157 /// NM_001171158 /// NM_001171159 /// NM_001171160 /// NM	5.12868	5.31427	5.21015	5.52852	5.65548	5.48046	0.128952	1.27147	1.27147	0.440056	1.10792	1.10792	0.318742	1.14761	1.14761
1552807_a_at	89790	SIGLEC10	sialic acid binding Ig-like lectin 10	NM_001171156 /// NM_001171157 /// NM_001171158 /// NM_001171159 /// NM_001171160 /// NM	6.83651	6.64611	6.97007	6.5685	6.9919	6.75161	0.572011	1.09463	1.09463	0.900709	1.01958	1.01958	0.653442	1.07361	1.07361
1552808_at	92949	ADAMTSL1	ADAMTS-like 1	NM_001040272 /// NM_052866 /// NM_139238 /// NM_139264	3.5971	3.66449	3.76351	3.80219	3.98814	4.02989	0.00184299	1.29973	1.29973	0.0242853	1.11115	1.11115	0.00815066	1.16972	1.16972
1552809_at	5992	RFX4	regulatory factor X, 4 (influences HLA class II expression)	NM_001206691 /// NM_002920 /// NM_032491 /// NM_213594	4.01597	3.88584	4.08024	4.04095	4.37965	4.01203	0.223324	1.18504	1.18504	0.542233	1.079	1.079	0.460052	1.09828	1.09828
1552811_at	117166	WFIKKN1	WAP, follistatin/kazal, immunoglobulin, kunitz and netrin domain containing 1	NM_053284	7.05342	7.1757	7.25811	7.31993	7.65837	7.54409	0.00683805	1.4012	1.4012	0.096303	1.12854	1.12854	0.0233386	1.24161	1.24161
1552812_a_at	29843	SENP1	SUMO1/sentrin specific peptidase 1	NM_001267594 /// NM_001267595 /// NM_014554 /// NR_051991 /// NR_051992 /// XM_00671936	6.53492	6.34774	6.05866	6.28661	6.06564	5.92853	0.0442072	0.734969	-1.3606	0.136202	0.830071	-1.20472	0.277924	0.885429	-1.1294
1552813_at	136259	KLF14	Kruppel-like factor 14	NM_138693	5.35137	5.28639	5.46914	5.52442	5.74751	5.39157	0.192048	1.18975	1.18975	0.319454	1.13123	1.13123	0.65968	1.05172	1.05172
1552814_a_at	136259	KLF14	Kruppel-like factor 14	NM_138693	5.02489	4.847	5.10623	5.0201	5.22135	5.01529	0.215636	1.13475	1.13475	0.354897	1.09219	1.09219	0.668385	1.03897	1.03897
1552816_at	158046	NXNL2	nucleoredoxin-like 2	NM_001161625 /// NM_145283 /// XM_005251726 /// XM_005251727 /// XM_006716963	4.94459	5.15059	4.97583	5.08209	5.05374	5.30033	0.417934	1.09387	1.09387	0.90125	0.987166	-1.013	0.362382	1.10809	1.10809
1552818_a_at	680	BRS3	bombesin-like receptor 3	NM_001727 /// XM_005262464 /// XM_005262465	3.92401	3.85042	3.91073	3.83264	3.96993	3.7599	0.831743	0.984662	-1.01558	0.882109	0.989293	-1.01082	0.948374	0.995319	-1.0047
1552819_at	257103 /// 102723489 /// 102725097	LINC00205 /// LOC102723489 /// LOC102725097	long intergenic non-protein coding RNA 205 /// putative uncharacterized protein encoded	NM_153454 /// XM_006724071 /// XM_006726808 /// XR_040463 /// XR_040465	5.57231	5.48581	5.71917	5.57273	5.85556	5.36159	0.734075	1.05666	1.05666	0.621791	1.0844	1.0844	0.872033	0.974422	-1.02625
1552822_at	54495	TMX3	thioredoxin-related transmembrane protein 3	NM_019022 /// XM_005266711 /// XM_005266713 /// XM_005266714	4.54821	4.88001	4.44791	4.67674	3.82203	4.66097	0.301911	0.720661	-1.38762	0.716291	0.900136	-1.11094	0.460497	0.800614	-1.24904
1552825_at	252884	ZNF396	zinc finger protein 396	NM_145756 /// XM_005258236 /// XM_005258237 /// XM_006722432	3.73187	3.8281	3.7751	3.82204	4.02831	3.96537	0.0234749	1.16219	1.16219	0.738314	1.01296	1.01296	0.0297152	1.14732	1.14732
1552826_at	115111	SLC26A7	solute carrier family 26 (anion exchanger), member 7	NM_001282356 /// NM_001282357 /// NM_052832 /// NM_134266	3.25293	3.22203	3.50664	3.3262	3.2372	3.32088	0.647857	1.02923	1.02923	0.117618	1.13205	1.13205	0.193154	0.909168	-1.09991
1552827_s_at	115111	SLC26A7	solute carrier family 26 (anion exchanger), member 7	NM_001282356 /// NM_001282357 /// NM_052832 /// NM_134266	4.94595	4.83178	5.0497	4.99593	5.00827	4.96328	0.174574	1.06948	1.06948	0.0917673	1.09729	1.09729	0.546791	0.97465	-1.02601
1552828_at	112574	SNX18	sorting nexin 18	NM_001102575 /// NM_001145427 /// NM_052870	5.61683	5.9357	5.74898	5.82351	5.54905	5.63209	0.270865	0.879226	-1.13736	0.94689	1.00694	1.00694	0.251022	0.873168	-1.14526
1552829_at	---	---	---	---	6.1849	6.04082	6.28802	6.13672	6.17728	6.12734	0.683365	1.02772	1.02772	0.338982	1.07141	1.07141	0.542609	0.959225	-1.04251
1552830_at	162517	FBXO39	F-box protein 39	NM_153230 /// XR_243544	4.64538	4.65609	4.65295	4.66764	4.9733	4.69526	0.205028	1.13567	1.13567	0.938334	1.00665	1.00665	0.223615	1.12817	1.12817
1552833_at	192134	B3GNT6	UDP-GlcNAc:betaGal beta-1,3-N-acetylglucosaminyltransferase 6 (core 3 synthase)	NM_138706	6.3872	6.44137	6.36407	6.41394	6.54517	6.15715	0.721591	0.957191	-1.04472	0.885382	0.982632	-1.01768	0.82954	0.974109	-1.02658
1552834_at	192134	B3GNT6	UDP-GlcNAc:betaGal beta-1,3-N-acetylglucosaminyltransferase 6 (core 3 synthase)	NM_138706	6.39487	6.33284	6.5165	6.38343	6.55857	6.48269	0.102746	1.11479	1.11479	0.291717	1.0615	1.0615	0.37187	1.0502	1.0502
1552835_at	163486	DENND1B	DENN/MADD domain containing 1B	NM_001142795 /// NM_001195215 /// NM_001195216 /// NM_019049 /// NM_144977 /// XM_00524	4.96632	5.07817	5.10013	5.02349	4.72467	5.03954	0.390452	0.907432	-1.10201	0.7958	1.0278	1.0278	0.289318	0.882885	-1.13265
1552836_at	285267	ZNF619	zinc finger protein 619	NM_001145082 /// NM_001145083 /// NM_001145093 /// NM_001145094 /// NM_173656 /// NR_02	7.34978	7.41177	7.38882	7.32094	7.54692	7.3905	0.320607	1.06285	1.06285	0.74979	0.982214	-1.01811	0.221964	1.08209	1.08209
1552837_at	22858	ICK	intestinal cell (MAK-like) kinase	NM_014920 /// NM_016513	3.17027	3.08103	3.05142	3.15337	3.10783	3.03814	0.459403	0.964155	-1.03718	0.73339	0.984011	-1.01625	0.668639	0.979822	-1.02059
1552839_at	161142	FAM71D	family with sequence similarity 71, member D	NM_173526 /// XM_005267372 /// XM_006720060 /// XM_006720061	4.25946	4.1822	4.52928	4.17436	4.64748	4.41691	0.174387	1.24088	1.24088	0.509915	1.09505	1.09505	0.380011	1.13318	1.13318
1552841_s_at	79370	BCL2L14	BCL2-like 14 (apoptosis facilitator)	NM_030766 /// NM_138722 /// NM_138723 /// NM_138724 /// XM_006719151	4.78873	4.55927	4.72722	4.58348	5.17808	4.73344	0.276842	1.21568	1.21568	0.935607	0.987157	-1.01301	0.252415	1.23149	1.23149
1552842_at	266722	HS6ST3	heparan sulfate 6-O-sulfotransferase 3	NM_153456 /// XM_003846570	5.65128	5.57273	5.52991	5.64035	5.88148	5.62816	0.310387	1.10406	1.10406	0.833488	0.981544	-1.0188	0.243744	1.12482	1.12482
1552843_at	10861	SLC26A1	solute carrier family 26 (anion exchanger), member 1	NM_022042 /// NM_134425 /// NM_213613 /// XM_006713856 /// XM_006713857 /// XM_00671385	4.95098	4.9611	4.89402	5.17196	5.01001	4.86427	0.892131	0.986985	-1.01319	0.590611	1.05479	1.05479	0.508877	0.935719	-1.0687
1552845_at	24146	CLDN15	claudin 15	NM_001185080 /// NM_014343 /// NM_138429	7.03	7.01853	7.21299	6.96706	6.98264	7.00851	0.794977	0.980311	-1.02008	0.561634	1.04664	1.04664	0.418954	0.936629	-1.06766
1552846_s_at	115273	RAB42	RAB42, member RAS oncogene family	NM_001193532 /// NM_152304	9.09176	9.09204	9.21236	9.20183	9.19879	9.27571	0.0194703	1.106	1.106	0.0358742	1.08312	1.08312	0.411581	1.02112	1.02112
1552848_a_at	139411	PTCHD1	patched domain containing 1	NM_173495	5.19661	5.49194	5.19202	4.86356	4.99584	5.06537	0.184235	0.804592	-1.24287	0.181381	0.803023	-1.24529	0.988665	1.00195	1.00195
1552849_at	130951	M1AP	meiosis 1 associated protein	NM_001281295 /// NM_001281296 /// NM_138804 /// XM_005264150 /// XM_005264152 /// XM_00	3.36822	3.26178	3.45937	3.34586	3.59636	3.36578	0.239828	1.122	1.122	0.496634	1.06261	1.06261	0.53931	1.05589	1.05589
1552851_at	201516	ZSCAN4	zinc finger and SCAN domain containing 4	NM_152677 /// XM_006723078	3.74551	3.57999	3.81951	3.61084	3.86479	3.65705	0.527896	1.07041	1.07041	0.729137	1.03701	1.03701	0.76192	1.03222	1.03222
1552852_a_at	201516	ZSCAN4	zinc finger and SCAN domain containing 4	NM_152677 /// XM_006723078	3.99212	3.72352	3.831	3.78781	3.87684	3.80773	0.900745	0.989289	-1.01083	0.701111	0.966998	-1.03413	0.792841	1.02305	1.02305
1552853_at	127731	VWA5B1	von Willebrand factor A domain containing 5B1	NM_001039500 /// NM_144623 /// XM_006710360	5.21025	5.25158	5.34104	5.48932	5.57434	5.72422	0.0175053	1.33642	1.33642	0.126458	1.13624	1.13624	0.075756	1.17617	1.17617
1552854_a_at	127731	VWA5B1	von Willebrand factor A domain containing 5B1	NM_001039500 /// NM_144623 /// XM_006710360	6.04194	6.06442	6.13698	5.91814	6.07303	5.85147	0.52713	0.938921	-1.06505	0.853582	0.982401	-1.01791	0.643736	0.955741	-1.04631
1552856_at	197196	LINC00311	long intergenic non-protein coding RNA 311	NM_153238 /// NR_038859	4.35762	4.19441	4.29488	4.21851	4.71284	4.28431	0.325559	1.1668	1.1668	0.925329	0.986696	-1.01348	0.292242	1.18254	1.18254
1552857_a_at	3362	HTR6	5-hydroxytryptamine (serotonin) receptor 6, G protein-coupled	NM_000871	5.76057	5.54657	5.67266	5.93571	6.10025	5.55418	0.555443	1.12791	1.12791	0.606206	1.11004	1.11004	0.935599	1.01609	1.01609
1552858_at	158809	MAGEB6	melanoma antigen family B, 6	NM_173523	3.26184	3.23502	3.37931	3.12582	3.2958	3.086	0.698249	0.960906	-1.04068	0.977459	1.00287	1.00287	0.678379	0.958157	-1.04367
1552860_at	162699 /// 728929 /// 100506888 /// 101060464 /// 101929858 /// 101930165 /// 101930171	LOC101060464 /// LOC101929858 /// LOC101930165 /// LOC101930171 /// TCEB3C /// TCEB3CL /// TCEB3CL2	RNA polymerase II transcription factor SIII subunit A3-like /// RNA polymerase II trans	NM_001100817 /// NM_001242907 /// NM_145653 /// XM_005276636 /// XM_005276637 /// XM_00	4.79907	4.78911	4.83087	4.67102	4.80582	4.81578	0.815162	1.01165	1.01165	0.557167	0.970535	-1.03036	0.428249	1.04236	1.04236
1552862_at	284618	RUSC1-AS1	RUSC1 antisense RNA 1	NM_001039517 /// NM_173639	7.80501	7.83398	7.86468	7.87129	7.83451	7.9047	0.205745	1.03534	1.03534	0.217067	1.03418	1.03418	0.961839	1.00112	1.00112
1552863_a_at	59285	CACNG6	calcium channel, voltage-dependent, gamma subunit 6	NM_031897 /// NM_145814 /// NM_145815 /// NR_102308 /// XM_006723316	8.42275	8.43012	8.42038	8.45509	8.65933	8.49819	0.108798	1.11136	1.11136	0.877493	1.00786	1.00786	0.127342	1.10269	1.10269
1552865_a_at	160492	LMNTD1	lamin tail domain containing 1	NM_001145727 /// NM_001145728 /// NM_001145729 /// NM_001256266 /// NM_152590 /// XM_00	6.10339	6.0109	5.97334	5.97969	6.33307	5.94107	0.660243	1.05696	1.05696	0.657529	0.945643	-1.05748	0.400903	1.11772	1.11772
1552867_at	---	---	---	---	6.5358	6.60739	6.33096	6.50249	6.18758	6.69261	0.59166	0.912883	-1.09543	0.531664	0.898214	-1.11332	0.921997	1.01633	1.01633
1552868_at	148046	CIRBP-AS1	CIRBP antisense RNA 1	NM_152480 /// NR_027271	6.94413	7.14208	7.10771	7.09937	7.55467	7.08188	0.28004	1.21014	1.21014	0.791542	1.04278	1.04278	0.380373	1.16049	1.16049
1552870_s_at	126859	AXDND1	axonemal dynein light chain domain containing 1	NM_144696 /// NM_182766 /// NR_073544 /// XM_006711157 /// XM_006711158 /// XM_00671115	3.3117	3.22284	3.23409	3.22671	3.49454	3.48205	0.00921549	1.16556	1.16556	0.38972	0.974767	-1.02589	0.00594651	1.19573	1.19573
1552872_at	80161	ASMTL-AS1	ASMTL antisense RNA 1	NM_025091 /// NR_026710 /// NR_026711	6.0096	5.89508	6.20041	6.10958	6.63624	5.96582	0.3016	1.2734	1.2734	0.521724	1.15081	1.15081	0.638173	1.10653	1.10653
1552873_s_at	80161	ASMTL-AS1	ASMTL antisense RNA 1	NM_025091 /// NR_026710 /// NR_026711	7.95438	7.9307	8.02117	7.95414	8.09231	7.9985	0.121776	1.0739	1.0739	0.417017	1.03177	1.03177	0.315691	1.04084	1.04084
1552875_a_at	131450	CD200R1	CD200 receptor 1	NM_138806 /// NM_138939 /// NM_138940 /// NM_170780 /// XM_006713491 /// XM_006713492	3.32435	3.20858	3.22981	3.13088	3.49526	3.19799	0.597937	1.05714	1.05714	0.572509	0.942052	-1.06151	0.309804	1.12216	1.12216
1552876_at	114042	LINC00334	long intergenic non-protein coding RNA 334	NM_153755 /// XR_040130 /// XR_040132	4.46994	4.46683	4.57237	4.29163	4.53613	4.32545	0.810007	0.974274	-1.02641	0.81596	0.975093	-1.02554	0.99378	0.99916	-1.00084
1552877_s_at	114042	LINC00334	long intergenic non-protein coding RNA 334	NM_153755 /// XR_040130 /// XR_040132	5.42697	5.50891	5.45996	5.6756	6.00713	5.38748	0.457924	1.17232	1.17232	0.73604	1.07166	1.07166	0.664166	1.09393	1.09393
1552878_at	220202	ATOH7	atonal homolog 7 (Drosophila)	NM_145178	4.73768	4.57168	4.26056	4.34161	4.39436	4.51079	0.108207	0.869283	-1.15037	0.0286301	0.782633	-1.27774	0.187808	1.11072	1.11072
1552879_a_at	220202	ATOH7	atonal homolog 7 (Drosophila)	NM_145178	6.31278	6.3638	6.39282	6.10448	6.07507	6.34094	0.478769	0.91365	-1.09451	0.617486	0.939755	-1.06411	0.81752	0.972221	-1.02857
1552880_at	89866	SEC16B	SEC16 homolog B (S. cerevisiae)	NM_033127	5.69158	5.64121	5.78939	6.01882	5.71604	6.08302	0.281298	1.17539	1.17539	0.273759	1.17912	1.17912	0.981093	0.996833	-1.00318
1552882_a_at	139285	AMER1	APC membrane recruitment protein 1	NM_152424 /// XM_005262241	6.41515	6.5159	6.28683	6.3676	6.14742	6.35978	0.127942	0.863385	-1.15823	0.266131	0.908583	-1.10061	0.520609	0.950254	-1.05235
1552884_at	157848	NKX6-3	NK6 homeobox 3	NM_152568 /// XM_005273422	6.84419	6.68878	6.88204	6.75842	6.88782	6.47956	0.685355	0.944226	-1.05907	0.790702	1.03796	1.03796	0.514672	0.909694	-1.09927
1552885_a_at	157848	NKX6-3	NK6 homeobox 3	NM_152568 /// XM_005273422	7.49877	7.54087	7.65529	7.56925	7.77966	7.70768	0.0195849	1.16785	1.16785	0.155158	1.06618	1.06618	0.0746544	1.09536	1.09536
1552887_at	219793	TBATA	thymus, brain and testes associated	NM_152710 /// XM_005269615 /// XM_005269616 /// XM_006717696 /// XM_006717697 /// XM_00	4.77005	4.58974	5.18688	4.81674	4.82597	4.88348	0.378733	1.12883	1.12883	0.154123	1.24999	1.24999	0.449898	0.903074	-1.10733
1552889_a_at	90332	EXOC3L2	exocyst complex component 3-like 2	NM_138568	7.73719	7.75434	8.14167	7.76579	8.09639	7.78719	0.396853	1.14554	1.14554	0.37242	1.15506	1.15506	0.9559	0.99176	-1.00831
1552890_a_at	57010	CABP4	calcium binding protein 4	NM_145200 /// XM_005274114 /// XM_005274115 /// XM_006718640	6.10084	6.15388	6.03649	6.28029	6.41543	6.09709	0.491945	1.09346	1.09346	0.862912	1.02174	1.02174	0.595091	1.07019	1.07019
1552892_at	115650	TNFRSF13C	tumor necrosis factor receptor superfamily, member 13C	NM_052945	6.975	7.21413	7.28359	7.17052	7.55263	7.23423	0.17513	1.23018	1.23018	0.490247	1.09618	1.09618	0.397456	1.12224	1.12224
1552893_at	94032	CAMK2N2	calcium/calmodulin-dependent protein kinase II inhibitor 2	NM_033259	7.34499	7.44693	7.60136	7.3849	7.58974	7.32767	0.694192	1.04445	1.04445	0.550414	1.06967	1.06967	0.827475	0.976421	-1.02415
1552895_a_at	149992	ANKRD30BP2	ankyrin repeat domain 30B pseudogene 2	NM_153773 /// NR_026916	3.86833	3.91773	4.00143	3.85332	3.75414	3.78199	0.149168	0.917029	-1.09048	0.632506	1.0241	1.0241	0.0908258	0.895453	-1.11675
1552897_a_at	170850	KCNG3	potassium voltage-gated channel, subfamily G, member 3	NM_133329 /// NM_172344	5.89537	5.71404	5.22994	5.60914	5.47167	5.55206	0.192292	0.816292	-1.22505	0.114675	0.765692	-1.30601	0.6338	1.06608	1.06608
1552898_a_at	170850	KCNG3	potassium voltage-gated channel, subfamily G, member 3	NM_133329 /// NM_172344	4.16372	4.33622	4.19113	4.38923	4.32507	4.35744	0.46023	1.06532	1.06532	0.734502	1.02827	1.02827	0.668682	1.03604	1.03604
1552899_at	154089	LINC01312	long intergenic non-protein coding RNA 1312	NR_027030	3.68422	3.77108	3.91292	3.95298	3.96085	3.90282	0.0208568	1.15204	1.15204	0.020555	1.15293	1.15293	0.982118	0.99923	-1.00077
1552900_a_at	154089	LINC01312	long intergenic non-protein coding RNA 1312	NR_027030	4.49338	4.39241	4.69182	4.51227	4.41913	4.50831	0.834854	1.01454	1.01454	0.180831	1.11663	1.11663	0.228313	0.908569	-1.10063
1552902_a_at	93986	FOXP2	forkhead box P2	NM_001172766 /// NM_001172767 /// NM_014491 /// NM_148898 /// NM_148899 /// NM_148900 /	5.41442	5.03032	5.3171	5.57692	5.37219	5.25825	0.666418	1.06647	1.06647	0.332679	1.16849	1.16849	0.547458	0.912696	-1.09565
1552903_at	124872	B4GALNT2	beta-1,4-N-acetyl-galactosaminyl transferase 2	NM_001159387 /// NM_001159388 /// NM_153446	5.45042	5.3431	5.60284	5.50503	5.61023	5.30975	0.674189	1.0448	1.0448	0.332213	1.1151	1.1151	0.54002	0.936955	-1.06729
1552904_at	81832	NETO1	neuropilin (NRP) and tolloid (TLL)-like 1	NM_001201465 /// NM_138966 /// NM_138999 /// NM_153181 /// XM_005266773 /// XM_00526677	3.20617	3.23793	3.08841	3.01005	3.11978	3.19602	0.261354	0.956505	-1.04547	0.033846	0.887107	-1.12726	0.101406	1.07823	1.07823
1552906_at	158521	FMR1NB	fragile X mental retardation 1 neighbor	NM_152578	3.22178	3.24723	3.38907	3.39665	3.34405	3.38654	0.00774579	1.09489	1.09489	0.00448108	1.11601	1.11601	0.270498	0.981075	-1.01929
1552908_at	148823	GCSAML	germinal center-associated, signaling and motility-like	NM_001281834 /// NM_001281835 /// NM_001281836 /// NM_001281837 /// NM_001281838 /// NM	3.50511	3.415	3.32708	3.64941	3.80677	3.38507	0.580225	1.09875	1.09875	0.906065	1.01973	1.01973	0.657785	1.07749	1.07749
1552910_at	114132	SIGLEC11	sialic acid binding Ig-like lectin 11	NM_001135163 /// NM_052884 /// XM_005258476 /// XM_005258477 /// XR_243888	4.46863	4.46653	4.5589	4.54655	4.56168	4.44278	0.528951	1.02431	1.02431	0.179415	1.0608	1.0608	0.376949	0.965604	-1.03562
1552911_at	114132	SIGLEC11	sialic acid binding Ig-like lectin 11	NM_001135163 /// NM_052884 /// XM_005258476 /// XM_005258477 /// XR_243888	4.85205	5.16646	5.09692	5.03442	5.7819	4.98827	0.360927	1.29759	1.29759	0.882003	1.03988	1.03988	0.428066	1.24783	1.24783
1552912_a_at	149233	IL23R	interleukin 23 receptor	NM_144701 /// XM_005270512 /// XM_005270516 /// XM_005270517	3.615	3.4593	3.60763	3.61964	3.6337	3.44339	0.989794	1.00097	1.00097	0.501987	1.05445	1.05445	0.5092	0.949283	-1.05343
1552913_at	286514	MAGEB18	melanoma antigen family B, 18	NM_173699	3.08354	3.072	3.072	3.06509	3.14715	3.03759	0.767189	1.01017	1.01017	0.850962	0.993629	-1.00641	0.633657	1.01665	1.01665
1552914_a_at	80381	CD276	CD276 molecule	NM_001024736 /// NM_025240 /// XM_005254699 /// XM_005254700	7.35203	7.417	7.24074	7.4318	7.31891	7.37129	0.674844	0.97305	-1.0277	0.610491	0.967113	-1.034	0.923929	1.00614	1.00614
1552915_at	282616	IFNL2	interferon, lambda 2	NM_172138	4.47222	4.48813	4.75644	4.40416	4.83397	4.51502	0.390564	1.14418	1.14418	0.641596	1.07187	1.07187	0.660726	1.06747	1.06747
1552917_at	282618	IFNL1	interferon, lambda 1	NM_172140	6.14767	6.26389	6.30274	6.14084	6.40322	6.09549	0.789911	1.03067	1.03067	0.921564	1.01116	1.01116	0.865626	1.01929	1.01929
1552919_at	132989	C4orf36	chromosome 4 open reading frame 36	NM_144645 /// XM_005262756 /// XM_006714082 /// XM_006714083	4.68316	4.56206	4.57893	4.64539	4.58203	4.55398	0.412714	0.962859	-1.03857	0.867488	0.992783	-1.00727	0.498796	0.969859	-1.03108
1552921_a_at	63979	FIGNL1	fidgetin-like 1	NM_001042762 /// NM_001287492 /// NM_001287493 /// NM_001287494 /// NM_001287495 /// NM	8.10803	8.06463	7.95117	8.04408	7.8319	7.84321	0.00969172	0.841609	-1.1882	0.125837	0.940365	-1.06342	0.0319966	0.894981	-1.11734
1552922_at	22999	RIMS1	regulating synaptic membrane exocytosis 1	NM_001168407 /// NM_001168408 /// NM_001168409 /// NM_001168410 /// NM_001168411 /// NM	3.41097	3.36837	3.2318	3.50752	3.18534	3.47778	0.74799	0.960521	-1.0411	0.911131	0.986224	-1.01397	0.832249	0.973938	-1.02676
1552923_a_at	57605	PITPNM2	phosphatidylinositol transfer protein, membrane-associated 2	NM_020845 /// XM_005253582 /// XM_005253583 /// XM_005253585 /// XM_005253586 /// XM_00	5.50878	5.34421	5.68548	5.59237	5.79605	5.57906	0.112855	1.19836	1.19836	0.168346	1.15864	1.15864	0.706759	1.03428	1.03428
1552924_a_at	57605	PITPNM2	phosphatidylinositol transfer protein, membrane-associated 2	NM_020845 /// XM_005253582 /// XM_005253583 /// XM_005253585 /// XM_005253586 /// XM_00	6.39651	6.3811	6.48906	6.69778	6.45704	6.70138	0.243023	1.14108	1.14108	0.217149	1.15238	1.15238	0.920672	0.990198	-1.0099
1552925_at	57575	PCDH10	protocadherin 10	NM_020815 /// NM_032961	5.4494	5.11844	5.37698	5.30278	5.28594	5.26848	0.964466	0.995363	-1.00466	0.713568	1.03955	1.03955	0.681988	0.957495	-1.04439
1552927_at	257397	TAB3	TGF-beta activated kinase 1/MAP3K7 binding protein 3	NM_152787 /// NM_198312 /// XM_005274482 /// XM_005274483 /// XM_005274484 /// XR_43049	5.18789	5.21118	4.89135	5.14207	4.93602	5.56226	0.86861	1.03498	1.03498	0.554458	0.880977	-1.1351	0.460896	1.17481	1.17481
1552928_s_at	257397	TAB3	TGF-beta activated kinase 1/MAP3K7 binding protein 3	NM_152787 /// NM_198312 /// XM_005274482 /// XM_005274483 /// XM_005274484 /// XR_43049	5.83736	5.50924	5.4899	5.60216	5.56362	6.12092	0.573105	1.12425	1.12425	0.66726	0.915561	-1.09223	0.349644	1.22794	1.22794
1552929_at	131890	GRK7	G protein-coupled receptor kinase 7	NM_139209	4.33207	4.34462	5.16627	4.42671	5.02779	4.29126	0.505795	1.24935	1.24935	0.361103	1.37377	1.37377	0.768997	0.909432	-1.09959
1552930_at	79258	MMEL1	membrane metallo-endopeptidase-like 1	NM_033467	6.57571	6.51707	6.84471	6.68305	6.75965	6.7697	0.0531287	1.16335	1.16335	0.0536022	1.16271	1.16271	0.991649	1.00055	1.00055
1552931_a_at	5151	PDE8A	phosphodiesterase 8A	NM_001243137 /// NM_002605 /// NM_173454 /// NM_173455 /// NM_173456 /// NM_173457 ///	6.57165	6.59322	6.65907	6.79497	6.64335	6.59116	0.602901	1.02443	1.02443	0.0953182	1.10541	1.10541	0.165167	0.926739	-1.07905
1552932_at	171389	NLRP6	NLR family, pyrin domain containing 6	NM_001276700 /// NM_138329	4.89478	5.26956	5.15358	5.11118	5.67144	5.14924	0.300598	1.25542	1.25542	0.86078	1.03541	1.03541	0.368106	1.21248	1.21248
1552933_at	254268	AKNAD1	AKNA domain containing 1	NM_152763 /// NR_049760	3.74313	3.94017	3.74404	3.93031	3.80694	3.70216	0.516145	0.941413	-1.06223	0.972274	0.996901	-1.00311	0.53639	0.944339	-1.05894
1552935_at	203430	ZCCHC5	zinc finger, CCHC domain containing 5	NM_152694	6.1814	5.94656	6.11189	6.01892	6.04815	6.11148	0.890984	1.01104	1.01104	0.990113	1.00099	1.00099	0.900739	1.01004	1.01004
1552937_s_at	11277 /// 84126	ATRIP /// TREX1	ATR interacting protein /// three prime repair exonuclease 1	NM_001271022 /// NM_001271023 /// NM_007248 /// NM_016381 /// NM_032166 /// NM_033627 /	7.16252	7.3791	7.30691	7.24344	7.29293	7.27126	0.91069	1.00785	1.00785	0.965376	1.00303	1.00303	0.945105	1.00481	1.00481
1552938_at	85416	ZIC5	Zic family member 5	NM_033132	6.26845	6.22539	6.46601	6.50528	6.70594	6.30992	0.208503	1.19832	1.19832	0.240192	1.17995	1.17995	0.900182	1.01556	1.01556
1552939_at	284	ANGPT1	angiopoietin 1	NM_001146 /// NM_001199859 /// NM_139290	3.16655	3.19254	3.24142	3.23538	3.1225	3.17665	0.310891	0.97944	-1.02099	0.0969023	1.04164	1.04164	0.0366507	0.940288	-1.0635
1552940_at	127670	TEDDM1	transmembrane epididymal protein 1	NM_172000	4.72141	4.26894	4.84222	4.35617	4.58749	4.37429	0.96312	0.990142	-1.00996	0.73912	1.07476	1.07476	0.705704	0.921269	-1.08546
1552942_at	149373	LOC149373	uncharacterized LOC149373	NM_001256615	5.69498	5.58678	5.74852	5.74021	5.68595	5.77474	0.216023	1.06397	1.06397	0.168348	1.07437	1.07437	0.822256	0.990326	-1.00977
1552943_at	2565	GABRG1	gamma-aminobutyric acid (GABA) A receptor, gamma 1	NM_173536	3.14316	3.03744	3.25536	3.16097	3.18449	3.09122	0.541627	1.03351	1.03351	0.18737	1.08513	1.08513	0.384825	0.952436	-1.04994
1552944_a_at	56666	PANX2	pannexin 2	NM_001160300 /// NM_052839 /// NR_027691	7.25306	7.14978	7.40736	7.29183	7.46155	7.3166	0.11887	1.13891	1.13891	0.185689	1.10817	1.10817	0.679551	1.02774	1.02774
1552946_at	163071	ZNF114	zinc finger protein 114	NM_153608 /// XM_005258579 /// XM_005258580	6.60432	6.58146	6.25385	6.43788	6.29794	6.55452	0.287639	0.890901	-1.12246	0.151927	0.842629	-1.18676	0.578117	1.05729	1.05729
1552947_x_at	163071	ZNF114	zinc finger protein 114	NM_153608 /// XM_005258579 /// XM_005258580	6.78741	6.84311	6.36141	6.5395	6.29729	6.77765	0.278394	0.824851	-1.21234	0.181332	0.776575	-1.28771	0.70697	1.06217	1.06217
1552948_at	148870	CCDC27	coiled-coil domain containing 27	NM_152492	6.5866	6.80228	6.86045	6.69261	7.29675	6.88771	0.141956	1.31749	1.31749	0.710138	1.05855	1.05855	0.214002	1.24461	1.24461
1552950_at	161502	C15orf26	chromosome 15 open reading frame 26	NM_173528 /// XM_006720408	3.94481	3.82716	3.98504	3.89224	3.93396	4.24374	0.244452	1.15098	1.15098	0.732712	1.03717	1.03717	0.363361	1.10973	1.10973
1552952_at	159162 /// 100652931	LOC100652931 /// RBMY2FP	RNA binding motif protein, Y-linked, family 1, member A1 pseudogene /// RNA binding mot	NR_002193 /// NR_104151	4.03852	3.77477	3.68773	3.88983	3.90563	3.88096	0.928007	0.990789	-1.0093	0.449961	0.921551	-1.08513	0.498219	1.07513	1.07513
1552953_a_at	4761	NEUROD2	neuronal differentiation 2	NM_006160 /// XM_005257409	6.70248	6.34864	6.82421	6.59138	7.06495	6.52059	0.412655	1.20348	1.20348	0.563622	1.13464	1.13464	0.782539	1.06067	1.06067
1552954_at	439936	C5orf17	chromosome 5 open reading frame 17	XR_132502 /// XR_133395 /// XR_171491	5.12868	5.27912	5.32833	5.24704	5.48038	5.221	0.330902	1.10711	1.10711	0.556078	1.05979	1.05979	0.653459	1.04464	1.04464
1552955_at	83655	LINC00208	long intergenic non-protein coding RNA 208	NR_040035	5.58076	5.61228	5.76767	5.7869	6.26351	5.73574	0.158831	1.32235	1.32235	0.46407	1.13348	1.13348	0.379015	1.16663	1.16663
1552957_at	1768	DNAH6	dynein, axonemal, heavy chain 6	NM_001370 /// NM_173645 /// XM_006711956	3.91313	3.96907	4.01296	3.96243	4.31932	3.96907	0.259108	1.15116	1.15116	0.770933	1.03283	1.03283	0.363074	1.11458	1.11458
1552960_at	131578	LRRC15	leucine rich repeat containing 15	NM_001135057 /// NM_130830	6.19087	6.13882	6.31842	6.58824	6.64565	6.43044	0.0790658	1.29522	1.29522	0.136062	1.22135	1.22135	0.594007	1.06048	1.06048
1552961_at	---	---	---	---	5.33444	5.35674	5.28642	5.54157	5.75012	5.5163	0.135155	1.22062	1.22062	0.662051	1.04856	1.04856	0.219307	1.16409	1.16409
1552964_at	54777	TTC40	tetratricopeptide repeat domain 40	NM_001200049 /// NM_017609 /// NM_173572	6.31352	6.39201	6.38192	6.49065	6.42315	6.25536	0.887356	0.990681	-1.00941	0.411122	1.0596	1.0596	0.349257	0.934957	-1.06957
1552965_a_at	93010	B3GNT7	UDP-GlcNAc:betaGal beta-1,3-N-acetylglucosaminyltransferase 7	NM_145236 /// XM_005246953	5.61975	5.61012	5.57823	5.43116	5.66651	5.5678	0.977433	1.00154	1.00154	0.225333	0.926437	-1.0794	0.218272	1.08107	1.08107
1552967_at	158506	ZNF645	zinc finger protein 645	NM_152577	6.07112	6.10927	6.22887	6.09514	6.12767	6.04786	0.972715	0.998317	-1.00169	0.352783	1.05104	1.05104	0.339148	0.94984	-1.05281
1552969_a_at	9204	ZMYM6	zinc finger, MYM-type 6	NM_007167	4.46994	4.4909	4.05105	4.33398	4.39287	4.07073	0.251023	0.841702	-1.18807	0.198941	0.81909	-1.22087	0.837007	1.02761	1.02761
1552970_s_at	9204	ZMYM6	zinc finger, MYM-type 6	NM_007167	4.84527	4.67563	4.70505	4.66575	4.66575	4.59542	0.188877	0.913917	-1.09419	0.399828	0.949308	-1.0534	0.526269	0.962719	-1.03873
1552971_at	137868	SGCZ	sarcoglycan, zeta	NM_139167 /// XM_006716287	3.84515	3.88132	4.15488	3.86989	4.06619	4.01118	0.23808	1.12932	1.12932	0.300224	1.10892	1.10892	0.839821	1.0184	1.0184
1552972_at	100507431	LOC100507431	uncharacterized LOC100507431	XR_132807 /// XR_132977 /// XR_171929 /// XR_424295 /// XR_429014 /// XR_432768	5.38712	5.11816	4.2762	5.073	4.47682	5.24088	0.45829	0.761126	-1.31384	0.301159	0.669872	-1.49282	0.717787	1.13623	1.13623
1552973_at	7484	WNT9B	wingless-type MMTV integration site family, member 9B	NM_003396 /// XM_005257637 /// XM_006725631	4.95378	5.03854	4.70732	5.1486	5.30055	5.12958	0.34602	1.16385	1.16385	0.751199	0.95383	-1.04841	0.239719	1.22019	1.22019
1552974_at	---	---	---	---	3.05658	3.12602	3.06206	3.1626	3.3026	3.191	0.104823	1.11381	1.11381	0.775987	1.01468	1.01468	0.14062	1.09769	1.09769
1552975_x_at	---	---	---	---	3.59915	3.60944	3.46698	3.4877	3.58412	3.70968	0.473566	1.02997	1.02997	0.0928363	0.91576	-1.09199	0.0473689	1.12472	1.12472
1552976_at	---	---	---	---	6.1568	6.11416	6.43525	6.19644	6.51758	6.22504	0.225835	1.17758	1.17758	0.329105	1.13317	1.13317	0.744381	1.0392	1.0392
1552977_a_at	10695	CNPY3	canopy FGF signaling regulator 3	NM_006586 /// NM_183010 /// XM_005248815 /// XM_005248817 /// XM_005248818 /// XM_00671	8.76698	8.85311	8.53657	8.71165	8.48279	8.83165	0.41808	0.899486	-1.11175	0.337259	0.879078	-1.13756	0.852195	1.02322	1.02322
1552978_a_at	9522	SCAMP1	secretory carrier membrane protein 1	NM_001290229 /// NM_004866 /// NM_052822 /// NR_110885	9.03144	8.91718	8.96665	9.12846	8.8949	8.94971	0.579294	0.964596	-1.0367	0.44693	1.05208	1.05208	0.232333	0.916844	-1.0907
1552979_at	151477	LINC00471	long intergenic non-protein coding RNA 471	NM_173513 /// NR_024079	4.87616	5.10223	4.97921	4.80856	4.98658	4.85358	0.626085	0.953224	-1.04907	0.509761	0.936071	-1.06829	0.850648	1.01832	1.01832
1552980_at	3038	HAS3	hyaluronan synthase 3	NM_001199280 /// NM_005329 /// NM_138612 /// XM_005255920 /// XM_005255921	6.45598	6.43289	6.37671	6.31049	6.18259	6.33959	0.0795568	0.880658	-1.13551	0.246404	0.932493	-1.07239	0.324623	0.944413	-1.05886
1552982_a_at	2249	FGF4	fibroblast growth factor 4	NM_002007 /// XM_005273847 /// XM_006718475	4.74081	4.63733	4.88871	4.73626	4.74296	4.81519	0.34649	1.06437	1.06437	0.224083	1.08931	1.08931	0.707023	0.97711	-1.02343
1552985_at	169026	SLC30A8	solute carrier family 30 (zinc transporter), member 8	NM_001172811 /// NM_001172813 /// NM_001172814 /// NM_001172815 /// NM_173851	5.25236	5.12595	5.44139	5.30592	5.52963	5.15573	0.433896	1.11229	1.11229	0.358065	1.13643	1.13643	0.867304	0.978757	-1.0217
1552986_at	142937	LOC142937	uncharacterized protein BC008131	NM_138470 /// XM_495796	6.36722	6.31855	6.13576	6.48162	6.4558	6.35999	0.689912	1.04609	1.04609	0.831991	0.976579	-1.02398	0.550295	1.07118	1.07118
1552987_a_at	439933	LOC439933	uncharacterized LOC439933	NR_122079 /// NR_122080 /// XR_244602 /// XR_249579 /// XR_251564 /// XR_425723 /// XR_	3.00008	3.0829	2.92936	2.92685	2.86645	3.01479	0.241887	0.932471	-1.07242	0.200666	0.924419	-1.08176	0.868361	1.00871	1.00871
1552988_at	160140	C11orf65	chromosome 11 open reading frame 65	NM_152587 /// XM_005271412 /// XM_005271413 /// XM_005271414 /// XM_005271415	3.55193	3.38495	3.25536	3.59476	3.32652	3.68008	0.8795	1.02446	1.02446	0.850521	0.970377	-1.03053	0.735858	1.05573	1.05573
1552990_at	284418	FAM71E2	family with sequence similarity 71, member E2	NM_001145402	5.04675	5.00825	5.05793	4.94883	5.45029	4.98616	0.400746	1.14134	1.14134	0.909509	0.98342	-1.01686	0.3516	1.16058	1.16058
1552991_at	120065	OR5P2	olfactory receptor, family 5, subfamily P, member 2	NM_153444	5.02689	5.05559	5.42688	5.20108	5.44601	4.95842	0.516758	1.11804	1.11804	0.302634	1.2081	1.2081	0.645982	0.925457	-1.08055
1552993_at	143241	DYDC1	DPY30 domain containing 1	NM_001269053 /// NM_138812 /// XM_005269549 /// XM_005269550 /// XM_005269553 /// XM_00	3.46408	3.35501	3.37336	3.44756	3.54261	3.62365	0.0709618	1.12786	1.12786	0.98939	1.00063	1.00063	0.0718275	1.12714	1.12714
1552995_at	246778	IL27	interleukin 27	NM_145659	7.11252	6.92431	7.15863	6.98878	7.26845	7.04861	0.381701	1.10199	1.10199	0.713563	1.03907	1.03907	0.579645	1.06056	1.06056
1552997_a_at	132141	IQCF1	IQ motif containing F1	NM_152397 /// XM_005264877	6.28956	6.34935	6.32792	6.47196	6.62861	6.55089	0.0320112	1.20605	1.20605	0.340156	1.05737	1.05737	0.0757998	1.14061	1.14061
1552998_at	245938	DEFB125	defensin, beta 125	NM_153325	4.68251	4.70775	5.02146	5.01343	5.01939	4.74634	0.192281	1.13897	1.13897	0.0636356	1.25034	1.25034	0.315696	0.910932	-1.09778
1552999_a_at	280664	WFDC10B	WAP four-disulfide core domain 10B	NM_172006 /// NM_172131	5.38378	5.43336	5.564	5.24474	5.31845	5.40339	0.749859	0.967508	-1.03358	0.977339	0.99709	-1.00292	0.770927	0.970332	-1.03058
1553002_at	245908 /// 504180	DEFB105A /// DEFB105B	defensin, beta 105A /// defensin, beta 105B	NM_001040703 /// NM_152250	4.38449	4.4708	4.72859	4.47607	4.834	4.60712	0.132973	1.22511	1.22511	0.309098	1.12872	1.12872	0.46899	1.0854	1.0854
1553003_at	5314	PKHD1	polycystic kidney and hepatic disease 1 (autosomal recessive)	NM_138694 /// NM_170724	5.1596	4.98492	5.51678	4.88733	5.30742	4.93782	0.879907	1.03552	1.03552	0.700397	1.09414	1.09414	0.812216	0.946427	-1.05661
1553004_at	168507	PKD1L1	polycystic kidney disease 1 like 1	NM_138295 /// XM_006715652	4.73618	4.44621	4.92132	4.56151	5.13436	4.70153	0.29548	1.25419	1.25419	0.60191	1.10974	1.10974	0.543658	1.13016	1.13016
1553006_at	139378	GPR112	G protein-coupled receptor 112	NM_153834 /// XM_005262367	4.06452	4.4181	4.74765	4.27503	4.73918	4.56378	0.201245	1.32884	1.32884	0.361441	1.20583	1.20583	0.616093	1.10201	1.10201
1553007_a_at	10178	TENM1	teneurin transmembrane protein 1	NM_001163278 /// NM_001163279 /// NM_014253 /// XM_006724725	5.88818	6.12827	5.90204	5.93086	6.29153	6.13102	0.185103	1.15113	1.15113	0.495057	0.938368	-1.06568	0.0886242	1.22674	1.22674
1553009_s_at	254958	REXO1L1P	REX1, RNA exonuclease 1 homolog (S. cerevisiae)-like 1, pseudogene	NM_172239 /// XR_428372 /// XR_432331	4.76936	4.69904	4.67988	4.76435	4.96038	4.89001	0.0371628	1.14155	1.14155	0.835125	0.991658	-1.00841	0.0317552	1.15115	1.15115
1553011_at	138474	TAF1L	TAF1 RNA polymerase II, TATA box binding protein (TBP)-associated factor, 210kDa-like	NM_153809	5.40796	5.49427	5.46866	5.39183	5.67491	5.48676	0.245743	1.09408	1.09408	0.831771	0.985636	-1.01457	0.193397	1.11002	1.11002
1553013_at	129684	CNTNAP5	contactin associated protein-like 5	NM_130773 /// NM_138996 /// XM_006712258	5.08522	5.10067	5.16881	5.07629	5.03467	5.01387	0.17828	0.953514	-1.04875	0.505191	1.02074	1.02074	0.0872706	0.934144	-1.0705
1553015_a_at	9401	RECQL4	RecQ protein-like 4	NM_004260	8.9793	9.04567	8.85399	8.94763	8.91797	8.89947	0.116663	0.930603	-1.07457	0.100037	0.925514	-1.08048	0.878202	1.0055	1.0055
1553016_at	165082	GPR113	G protein-coupled receptor 113	NM_001145168 /// NM_001145169 /// NM_153835	6.11549	6.01532	6.31192	5.88056	6.15089	5.87709	0.824453	0.964989	-1.03628	0.893851	1.0216	1.0216	0.724596	0.944582	-1.05867
1553019_at	117532	TMC2	transmembrane channel-like 2	NM_080751 /// XM_005260660 /// XM_006723539	6.79752	6.73256	6.88246	6.83109	7.11418	6.79881	0.245944	1.14191	1.14191	0.540257	1.06565	1.06565	0.508181	1.07156	1.07156
1553020_at	140771	SMCR5	Smith-Magenis syndrome chromosome region, candidate 5 (non-protein coding)	NM_144774 /// NR_024007	5.108	5.21621	5.12418	5.15433	5.19191	5.22205	0.414324	1.03159	1.03159	0.663263	0.984287	-1.01596	0.249023	1.04806	1.04806
1553021_s_at	23299	BICD2	bicaudal D homolog 2 (Drosophila)	NM_001003800 /// NM_015250	6.38715	6.49051	6.47487	6.44836	6.34708	6.48451	0.766963	0.984157	-1.0161	0.769403	1.01592	1.01592	0.564759	0.968735	-1.03227
1553022_at	114026	ZIM3	zinc finger, imprinted 3	NM_052882	3.30824	3.28283	3.65221	3.28604	3.34976	3.46703	0.5249	1.08137	1.08137	0.350367	1.12787	1.12787	0.725207	0.958779	-1.04299
1553023_a_at	79400	NOX5	NADPH oxidase, EF-hand calcium binding domain 5	NM_001184779 /// NM_001184780 /// NM_024505 /// NR_033671 /// NR_033672	4.96713	5.19347	5.04545	5.25376	5.43079	5.23027	0.193663	1.1894	1.1894	0.67531	1.04921	1.04921	0.313955	1.13361	1.13361
1553024_at	282706	DAOA-AS1	DAOA antisense RNA 1	NR_040247	3.42965	3.42965	3.68503	3.39705	3.57497	3.53747	0.363996	1.09169	1.09169	0.416769	1.08027	1.08027	0.906221	1.01058	1.01058
1553025_at	57211	GPR126	G protein-coupled receptor 126	NM_001032394 /// NM_001032395 /// NM_020455 /// NM_198569 /// XM_005267061 /// XM_00671	4.37191	4.2611	4.38781	4.08024	4.44889	4.24232	0.865508	1.02038	1.02038	0.637506	0.944434	-1.05884	0.530671	1.08041	1.08041
1553027_a_at	56062	KLHL4	kelch-like family member 4	NM_019117 /// NM_057162	7.64003	7.54038	7.27213	7.5849	7.3363	7.40305	0.205224	0.85825	-1.16516	0.32223	0.893974	-1.1186	0.696062	0.960039	-1.04162
1553028_at	165829	GPR156	G protein-coupled receptor 156	NM_001168271 /// NM_153002 /// XM_005247165	5.68394	5.39875	5.62938	5.37872	5.37671	5.63177	0.855205	0.97461	-1.02605	0.854465	0.974479	-1.02619	0.99924	1.00013	1.00013
1553030_a_at	6821	SUOX	sulfite oxidase	NM_000456 /// NM_001032386 /// NM_001032387 /// XM_005269112	6.67882	6.70779	6.76218	6.66519	6.63024	6.75965	0.982028	1.00114	1.00114	0.781079	1.01423	1.01423	0.798076	0.987093	-1.01308
1553031_at	221393	GPR115	G protein-coupled receptor 115	NM_153838	5.55797	5.76559	6.24976	5.80849	5.83636	5.97957	0.320839	1.18607	1.18607	0.1748	1.28998	1.28998	0.60028	0.919448	-1.08761
1553032_at	133396	IL31RA	interleukin 31 receptor A	NM_001242636 /// NM_001242637 /// NM_001242638 /// NM_001242639 /// NM_139017 /// XM_00	6.16872	6.14698	6.49577	6.28025	6.20906	6.20559	0.614923	1.03489	1.03489	0.0802201	1.17296	1.17296	0.133683	0.882287	-1.13342
1553033_at	94122	SYTL5	synaptotagmin-like 5	NM_001163334 /// NM_001163335 /// NM_138780	4.22425	4.16326	4.5063	4.26195	4.47078	4.27103	0.269863	1.13065	1.13065	0.242768	1.14105	1.14105	0.926112	0.990879	-1.00921
1553034_at	10806	SDCCAG8	serologically defined colon cancer antigen 8	NM_006642 /// XM_005273013 /// XM_005273016 /// XM_005273018 /// XM_005273021 /// XM_00	7.01774	6.88351	6.81875	6.94161	6.84171	6.93453	0.507952	0.957599	-1.04428	0.460301	0.952345	-1.05004	0.930168	1.00552	1.00552
1553036_at	222611	GPR111	G protein-coupled receptor 111	NM_153839	4.00697	4.00697	4.21688	4.00545	4.05453	3.84933	0.678348	0.962566	-1.03889	0.450084	1.0749	1.0749	0.277392	0.895498	-1.1167
1553037_a_at	6854	SYN2	synapsin II	NM_003178 /// NM_133625 /// XM_006713311 /// XM_006713312 /// XM_006713313	5.00065	5.01676	5.35601	5.03117	5.40339	4.96477	0.488862	1.12926	1.12926	0.467709	1.13673	1.13673	0.96865	0.993429	-1.00661
1553039_a_at	136371	ASB10	ankyrin repeat and SOCS box containing 10	NM_001142459 /// NM_001142460 /// NM_080871 /// XM_005249949	8.7398	8.72268	8.99047	8.88153	9.13931	8.90975	0.0666889	1.22543	1.22543	0.143526	1.1525	1.1525	0.457082	1.06328	1.06328
1553041_at	170572	HTR3C	5-hydroxytryptamine (serotonin) receptor 3C, ionotropic	NM_130770	5.9941	5.84592	6.1454	5.9553	6.30911	5.76557	0.661906	1.08473	1.08473	0.628555	1.09455	1.09455	0.960633	0.991024	-1.00906
1553042_a_at	84807	NFKBID	nuclear factor of kappa light polypeptide gene enhancer in B-cells inhibitor, delta	NM_139239 /// XM_005259340 /// XM_006723444	6.76282	6.37821	6.60927	6.53924	6.48219	6.62168	0.919603	0.987202	-1.01296	0.983792	1.00259	1.00259	0.90355	0.984649	-1.01559
1553043_a_at	146722	CD300LF	CD300 molecule-like family member f	NM_001289082 /// NM_001289083 /// NM_001289084 /// NM_001289085 /// NM_001289086 /// NM	5.17088	5.14164	5.33136	4.9435	5.16985	5.12568	0.960931	0.994126	-1.00591	0.913631	0.98703	-1.01314	0.952503	1.00719	1.00719
1553044_at	84694	GJA10	gap junction protein, alpha 10, 62kDa	NM_032602	5.7878	5.81111	6.00498	5.81159	6.27013	5.8255	0.298905	1.18785	1.18785	0.621136	1.07835	1.07835	0.532114	1.10155	1.10155
1553045_at	7483	WNT9A	wingless-type MMTV integration site family, member 9A	NM_003395	5.4988	5.55242	5.46625	5.66208	5.78664	5.67845	0.114825	1.15424	1.15424	0.708997	1.02709	1.02709	0.17092	1.1238	1.1238
1553046_s_at	64090	GAL3ST2	galactose-3-O-sulfotransferase 2	NM_022134	6.97871	6.91187	7.07567	7.02051	7.2541	6.95107	0.308822	1.11519	1.11519	0.482726	1.07386	1.07386	0.700462	1.03849	1.03849
1553047_at	8396	PIP4K2B	phosphatidylinositol-5-phosphate 4-kinase, type II, beta	NM_003559 /// NM_138687 /// XM_006722130 /// XM_006722131 /// XM_006722132 /// XM_00672	8.13191	8.02217	8.17317	8.10924	8.32192	8.19346	0.0917104	1.13339	1.13339	0.448305	1.04548	1.04548	0.212324	1.08409	1.08409
1553048_a_at	8396	PIP4K2B	phosphatidylinositol-5-phosphate 4-kinase, type II, beta	NM_003559 /// NM_138687 /// XM_006722130 /// XM_006722131 /// XM_006722132 /// XM_00672	8.15888	8.22267	8.24144	8.32849	8.28526	8.4458	0.113793	1.12877	1.12877	0.318723	1.06746	1.06746	0.382728	1.05743	1.05743
1553051_s_at	113746	ODF3	outer dense fiber of sperm tails 3	NM_001286136 /// NM_053280	5.00457	5.1163	5.22135	5.12152	5.39153	5.24175	0.0594368	1.19433	1.19433	0.289502	1.07998	1.07998	0.191778	1.10589	1.10589
1553052_at	164237	WFDC13	WAP four-disulfide core domain 13	NM_172005	5.24407	5.25418	5.22633	5.30676	5.11054	5.39413	0.980397	1.00223	1.00223	0.894106	1.01215	1.01215	0.913488	0.990196	-1.0099
1553053_at	256369	LINC00521	long intergenic non-protein coding RNA 521	NM_152777 /// NR_024182 /// NR_024183 /// NR_024184	5.77413	5.73488	5.79788	5.85168	6.12767	5.74734	0.329659	1.13524	1.13524	0.685933	1.04992	1.04992	0.526183	1.08127	1.08127
1553055_a_at	162394	SLFN5	schlafen family member 5	NM_144975 /// XM_005257934	5.67296	5.67783	5.73345	5.84681	5.78604	6.31156	0.187453	1.2954	1.2954	0.637305	1.08278	1.08278	0.323559	1.19637	1.19637
1553057_at	89777	SERPINB12	serpin peptidase inhibitor, clade B (ovalbumin), member 12	NM_080474 /// XM_005266778	5.09782	4.94966	5.44395	4.95209	5.31632	5.12208	0.447478	1.14509	1.14509	0.493639	1.1284	1.1284	0.930685	1.01479	1.01479
1553058_at	126326	GIPC3	GIPC PDZ domain containing family, member 3	NM_133261 /// XM_005259492	5.38804	5.34944	5.37596	5.19861	5.57426	5.49016	0.139107	1.11997	1.11997	0.392067	0.945103	-1.05809	0.0577124	1.18503	1.18503
1553059_at	114771	PGLYRP3	peptidoglycan recognition protein 3	NM_052891	4.99566	4.97384	4.88746	4.83095	5.15804	4.92452	0.606187	1.03996	1.03996	0.29219	0.916657	-1.09092	0.161638	1.13452	1.13452
1553060_at	85481	PSKH2	protein serine kinase H2	NM_033126	6.29837	6.38743	6.63007	6.41254	6.55327	6.27339	0.669129	1.05003	1.05003	0.317719	1.13163	1.13163	0.521598	0.927889	-1.07772
1553061_at	89883	OR6W1P	olfactory receptor, family 6, subfamily W, member 1 pseudogene	NR_002140	5.56531	5.41268	5.88618	5.33121	5.67917	5.57462	0.604144	1.1003	1.1003	0.65069	1.08651	1.08651	0.944056	1.01269	1.01269
1553062_at	116255	MOGAT1	monoacylglycerol O-acyltransferase 1	NM_058165 /// XM_005246272	5.88867	6.12588	6.11161	6.07507	6.44362	5.84982	0.630799	1.10148	1.10148	0.763661	1.06148	1.06148	0.851316	1.03769	1.03769
1553063_at	27201	GPR78	G protein-coupled receptor 78	NM_080819 /// NR_045511	6.24585	6.29479	6.43906	6.21854	6.38381	6.36746	0.3374	1.07573	1.07573	0.571986	1.04137	1.04137	0.647342	1.033	1.033
1553064_at	132243	H1FOO	H1 histone family, member O, oocyte-specific	NM_153833 /// XM_005247123	5.89863	6.12312	6.18708	6.07407	6.53474	6.06643	0.274087	1.22239	1.22239	0.6196	1.08651	1.08651	0.490493	1.12506	1.12506
1553066_at	134860	TAAR9	trace amine associated receptor 9 (gene/pseudogene)	NM_175057	5.60004	5.43876	5.70425	5.38341	5.65715	5.41376	0.933474	1.01119	1.01119	0.89903	1.01708	1.01708	0.965269	0.994214	-1.00582
1553067_a_at	114814	GNRHR2	gonadotropin-releasing hormone (type 2) receptor 2, pseudogene	NM_057163 /// NM_206994 /// NR_002328 /// NR_104033 /// NR_104034	5.39499	5.54401	5.37832	5.22346	5.29402	5.42841	0.372251	0.92769	-1.07795	0.201722	0.889699	-1.12398	0.600845	1.0427	1.0427
1553069_at	---	---	---	---	5.31218	5.43386	5.22856	5.40293	5.37811	5.11354	0.42635	0.915611	-1.09217	0.707144	0.96108	-1.0405	0.648563	0.952689	-1.04966
1553070_a_at	91977	MYOZ3	myozenin 3	NM_001122853 /// NM_133371	5.32956	5.26463	5.66365	5.30855	5.51647	5.32522	0.511898	1.08956	1.08956	0.339486	1.13998	1.13998	0.721747	0.955778	-1.04627
1553071_a_at	91977	MYOZ3	myozenin 3	NM_001122853 /// NM_133371	5.83907	5.93253	6.15283	5.79211	6.2063	5.67825	0.844226	1.03992	1.03992	0.764138	1.06192	1.06192	0.916128	0.97929	-1.02115
1553072_at	149428	BNIPL	BCL2/adenovirus E1B 19kD interacting protein like	NM_001159642 /// NM_138278 /// NM_138279 /// XM_005244924	5.22773	5.26532	5.35612	5.37237	5.34311	5.31999	0.0213929	1.06071	1.06071	0.00872468	1.08502	1.08502	0.187155	0.977593	-1.02292
1553074_at	140456	ASB11	ankyrin repeat and SOCS box containing 11, E3 ubiquitin protein ligase	NM_001012428 /// NM_001201583 /// NM_080873 /// XM_005274444 /// XM_006724463 /// XM_00	5.12868	5.13756	5.25123	5.12787	5.56029	5.11365	0.360209	1.15177	1.15177	0.784969	1.03989	1.03989	0.492697	1.10759	1.10759
1553075_a_at	266553	OFCC1	orofacial cleft 1 candidate 1	NM_153003 /// XM_003118558 /// XM_003119969 /// XM_003960365	3.07065	3.11396	3.24109	3.31176	3.22722	3.2866	0.0288651	1.12086	1.12086	0.0214618	1.13612	1.13612	0.671161	0.986564	-1.01362
1553076_at	266553	OFCC1	orofacial cleft 1 candidate 1	NM_153003 /// XM_003118558 /// XM_003119969 /// XM_003960365	4.76535	4.99806	4.99064	4.72946	4.80652	4.91959	0.908983	0.987158	-1.01301	0.894418	0.985101	-1.01512	0.985261	1.00209	1.00209
1553077_at	121214	SDR9C7	short chain dehydrogenase/reductase family 9C, member 7	NM_148897	4.30649	4.40639	4.45964	4.47822	4.49522	4.37867	0.291984	1.05739	1.05739	0.172767	1.08109	1.08109	0.647279	0.978075	-1.02242
1553078_at	120066	OR5P3	olfactory receptor, family 5, subfamily P, member 3	NM_153445	5.83673	5.52686	5.99822	5.98046	5.95895	5.74015	0.358426	1.12331	1.12331	0.141535	1.2376	1.2376	0.433682	0.907651	-1.10174
1553079_at	135644	TRIM40	tripartite motif containing 40	NM_001286633 /// NM_138700	4.93874	4.91973	5.01815	5.01255	5.56988	4.95181	0.28043	1.25842	1.25842	0.755517	1.06151	1.06151	0.402564	1.1855	1.1855
1553080_at	286828	CSN1S2AP	casein alpha s2-like A, pseudogene	NR_003720	4.35315	4.47573	4.47454	4.52869	4.76774	4.40545	0.354794	1.12674	1.12674	0.618901	1.06229	1.06229	0.627398	1.06067	1.06067
1553081_at	128488	WFDC12	WAP four-disulfide core domain 12	NM_080869	7.1305	7.06674	7.35533	7.26419	7.61328	7.06669	0.366962	1.18211	1.18211	0.422223	1.1576	1.1576	0.902804	1.02117	1.02117
1553082_at	155051	CRYGN	crystallin, gamma N	NM_144727 /// XM_005249952 /// XM_005249953	5.43449	5.39564	5.45206	5.54916	6.02382	5.46459	0.251454	1.25626	1.25626	0.737087	1.06109	1.06109	0.371324	1.18393	1.18393
1553083_at	---	---	---	---	6.17738	6.12976	6.46479	6.12507	6.49177	6.03405	0.671539	1.07873	1.07873	0.587666	1.10295	1.10295	0.899615	0.978049	-1.02244
1553084_at	147323	STARD6	StAR-related lipid transfer (START) domain containing 6	NM_139171	4.68308	4.81405	4.60964	4.71005	4.36917	4.76406	0.374253	0.88151	-1.13442	0.646585	0.940355	-1.06343	0.630639	0.937423	-1.06675
1553086_at	143501	C11orf40	chromosome 11 open reading frame 40	NM_144663	4.17713	4.18549	4.4125	4.19198	4.58577	4.25709	0.234044	1.18109	1.18109	0.508627	1.08744	1.08744	0.514291	1.08612	1.08612
1553087_at	84322	C18orf12	chromosome 18 open reading frame 12	NM_032362 /// XR_109479 /// XR_111782 /// XR_172245	5.38378	5.10521	5.51573	5.20622	5.66824	5.26406	0.418501	1.16607	1.16607	0.656697	1.08408	1.08408	0.687147	1.07563	1.07563
1553088_a_at	10018	BCL2L11	BCL2-like 11 (apoptosis facilitator)	NM_001204106 /// NM_001204107 /// NM_001204108 /// NM_001204109 /// NM_001204110 /// NM	7.64753	7.51585	7.85812	7.47769	7.88296	7.55379	0.565506	1.09938	1.09938	0.711889	1.06158	1.06158	0.827394	1.0356	1.0356
1553089_a_at	10406	WFDC2	WAP four-disulfide core domain 2	NM_006103 /// NM_080733 /// NM_080734 /// NM_080735 /// NM_080736	5.00974	5.41744	5.32846	5.33452	5.67261	5.39993	0.205489	1.25066	1.25066	0.597407	1.08516	1.08516	0.381767	1.15251	1.15251
1553093_a_at	245932	DEFB119	defensin, beta 119	NM_001271209 /// NM_153289 /// NM_153323 /// NR_073151 /// NR_073152 /// NR_073153	4.73463	4.65696	4.9008	4.67666	5.00258	4.81179	0.187507	1.15781	1.15781	0.508849	1.06654	1.06654	0.410838	1.08557	1.08557
1553094_at	255061 /// 729220	FLJ45513 /// TAC4	uncharacterized LOC729220 /// tachykinin 4 (hemokinin)	NM_001077503 /// NM_001077504 /// NM_001077505 /// NM_001077506 /// NM_001242791 /// NM	6.56312	6.53911	6.83531	6.70733	7.39321	6.50693	0.355085	1.31856	1.31856	0.589547	1.1649	1.1649	0.658496	1.1319	1.1319
1553096_s_at	10018	BCL2L11	BCL2-like 11 (apoptosis facilitator)	NM_001204106 /// NM_001204107 /// NM_001204108 /// NM_001204109 /// NM_001204110 /// NM	6.90282	7.16756	6.94824	7.04417	6.88947	7.13605	0.892602	0.984572	-1.01567	0.815126	0.973342	-1.02739	0.920584	1.01154	1.01154
1553099_at	200765	TIGD1	tigger transposable element derived 1	NM_145702	7.94357	8.09544	7.93056	8.11532	7.88809	8.3415	0.679803	1.06828	1.06828	0.987939	1.00238	1.00238	0.690404	1.06574	1.06574
1553101_a_at	54890	ALKBH5	alkB, alkylation repair homolog 5 (E. coli)	NM_017758	9.81257	9.75479	9.81517	9.79974	9.75141	9.70904	0.171989	0.963626	-1.03775	0.484932	1.01662	1.01662	0.0817048	0.947877	-1.05499
1553102_a_at	26112	CCDC69	coiled-coil domain containing 69	NM_015621	5.31588	5.31202	5.11413	5.22102	5.16603	5.27256	0.22215	0.936496	-1.06781	0.0980563	0.903519	-1.10678	0.462974	1.0365	1.0365
1553103_at	4799	NFX1	nuclear transcription factor, X-box binding 1	NM_002504 /// NM_147133 /// NM_147134 /// XM_005251473 /// XM_005251474 /// XM_00525147	8.2044	8.24773	8.29647	8.33401	8.17401	8.39034	0.582593	1.03966	1.03966	0.401046	1.06376	1.06376	0.741402	0.97734	-1.02319
1553105_s_at	1829	DSG2	desmoglein 2	NM_001943	10.1107	10.0327	10.0946	10.1843	10.01	9.98913	0.239427	0.951245	-1.05125	0.262484	1.04811	1.04811	0.0656386	0.90758	-1.10183
1553106_at	134553	C5orf24	chromosome 5 open reading frame 24	NM_001135586 /// NM_152409 /// XM_005271889 /// XM_005271890	10.298	10.1845	9.73983	9.8214	9.82657	9.72946	0.00688196	0.725358	-1.37863	0.00699317	0.726667	-1.37615	0.972492	0.998199	-1.0018
1553107_s_at	134553	C5orf24	chromosome 5 open reading frame 24	NM_001135586 /// NM_152409 /// XM_005271889 /// XM_005271890	9.29335	9.16804	9.18089	8.78887	8.91408	8.78749	0.119444	0.768488	-1.30126	0.256451	0.843341	-1.18576	0.501069	0.911242	-1.0974
1553108_at	134553	C5orf24	chromosome 5 open reading frame 24	NM_001135586 /// NM_152409 /// XM_005271889 /// XM_005271890	7.83581	7.67534	7.20625	7.5085	7.51631	7.71264	0.445487	0.906827	-1.10275	0.0898791	0.758804	-1.31786	0.208706	1.19507	1.19507
1553111_a_at	89890	KBTBD6	kelch repeat and BTB (POZ) domain containing 6	NM_152903	8.052	7.83877	7.39998	7.66013	7.22611	7.85313	0.256858	0.754836	-1.32479	0.248134	0.749847	-1.3336	0.975799	1.00665	1.00665
1553112_s_at	1024	CDK8	cyclin-dependent kinase 8	NM_001260 /// XM_005266215 /// XM_005266216	8.31436	8.28809	8.29625	8.39482	8.24889	8.20414	0.198957	0.949535	-1.05315	0.401693	1.03119	1.03119	0.0791838	0.920812	-1.086
1553113_s_at	1024	CDK8	cyclin-dependent kinase 8	NM_001260 /// XM_005266215 /// XM_005266216	9.56802	9.49411	9.49127	9.62584	9.42154	9.47398	0.297485	0.943894	-1.05944	0.705965	1.01924	1.01924	0.192954	0.926076	-1.07982
1553114_a_at	5753	PTK6	protein tyrosine kinase 6	NM_001256358 /// NM_005975	6.41304	6.29338	6.51094	6.26829	6.68796	6.48307	0.192201	1.17471	1.17471	0.809789	1.02555	1.02555	0.252282	1.14544	1.14544
1553115_at	85407	NKD1	naked cuticle homolog 1 (Drosophila)	NM_033119 /// XM_005256211	6.68928	6.65922	6.63581	6.88867	7.29268	6.68854	0.322364	1.24519	1.24519	0.763962	1.06289	1.06289	0.45623	1.17151	1.17151
1553117_a_at	11329	STK38	serine/threonine kinase 38	NM_007271 /// XM_005248839 /// XM_006714988 /// XM_006714989 /// XM_006714990	7.15479	7.16478	7.10689	7.0993	7.11448	6.9836	0.131103	0.926111	-1.07978	0.368419	0.961466	-1.04008	0.388141	0.963229	-1.03818
1553118_at	117145	THEM4	thioesterase superfamily member 4	NM_053055 /// NM_176853	8.65844	8.66336	8.55841	8.64866	8.35625	8.55331	0.102262	0.866867	-1.15358	0.563079	0.961017	-1.04056	0.191426	0.902031	-1.10861
1553120_at	63967	CLSPN	claspin	NM_001190481 /// NM_022111	5.6635	5.36277	5.00706	5.1135	4.9718	5.18632	0.0698127	0.740168	-1.35104	0.0632448	0.730594	-1.36875	0.912294	1.01311	1.01311
1553122_s_at	57786	RBAK	RB-associated KRAB zinc finger	NM_001204456 /// NM_021163	7.42662	6.95889	6.70612	6.80326	6.23285	6.44696	0.0281808	0.553689	-1.80607	0.13279	0.738122	-1.35479	0.14759	0.750132	-1.3331
1553123_at	284403	WDR62	WD repeat domain 62	NM_001083961 /// NM_173636 /// XM_005258809	5.63148	5.84454	6.10893	5.72601	6.03201	5.88305	0.329354	1.16435	1.16435	0.412297	1.13246	1.13246	0.845684	1.02816	1.02816
1553125_x_at	284403	WDR62	WD repeat domain 62	NM_001083961 /// NM_173636 /// XM_005258809	5.61979	5.59951	5.63435	5.81598	5.94026	5.72936	0.142561	1.16891	1.16891	0.385292	1.08336	1.08336	0.40682	1.07897	1.07897
1553126_a_at	221074	SLC39A12	solute carrier family 39 (zinc transporter), member 12	NM_001145195 /// NM_001282733 /// NM_001282734 /// NM_152725	3.54539	3.86271	3.73097	3.50903	3.68282	3.65336	0.83514	0.975381	-1.02524	0.632741	0.943404	-1.05999	0.78146	1.0339	1.0339
1553127_a_at	165918	RNF168	ring finger protein 168, E3 ubiquitin protein ligase	NM_152617	4.13861	4.45476	4.30264	4.57613	4.59883	4.56179	0.196412	1.21725	1.21725	0.466027	1.10396	1.10396	0.47104	1.10262	1.10262
1553129_at	79987	SVEP1	sushi, von Willebrand factor type A, EGF and pentraxin domain containing 1	NM_153366	3.33492	3.40847	3.36642	3.32909	3.49228	3.34686	0.533512	1.03374	1.03374	0.748916	0.983541	-1.01673	0.36993	1.05104	1.05104
1553130_at	652276	LOC652276	potassium channel tetramerization domain containing 5 pseudogene	NR_015441	7.16968	7.16287	7.2382	7.24745	7.48337	7.30637	0.0509944	1.17169	1.17169	0.368048	1.05449	1.05449	0.126597	1.11114	1.11114
1553131_a_at	2626	GATA4	GATA binding protein 4	NM_002052 /// XM_005272384 /// XM_005272385 /// XM_005272386 /// XM_006716248 /// XM_00	6.56328	6.60006	6.65223	6.63046	7.23382	6.53547	0.36665	1.23369	1.23369	0.847879	1.04223	1.04223	0.456932	1.18369	1.18369
1553132_a_at	123036	TC2N	tandem C2 domains, nuclear	NM_001128595 /// NM_001128596 /// NM_001289134 /// NM_152332	3.26767	3.09674	2.9859	3.1535	3.06443	3.06348	0.312949	0.921306	-1.08542	0.333091	0.924981	-1.0811	0.956835	0.996027	-1.00399
1553133_at	203228	C9orf72	chromosome 9 open reading frame 72	NM_001256054 /// NM_018325 /// NM_145005 /// XM_006716739	6.07507	6.23028	6.13574	6.17442	5.86163	6.23484	0.573381	0.930165	-1.07508	0.989325	1.00167	1.00167	0.5651	0.928615	-1.07687
1553134_s_at	203228	C9orf72	chromosome 9 open reading frame 72	NM_001256054 /// NM_018325 /// NM_145005 /// XM_006716739	3.72541	3.9689	3.97571	3.89984	3.62113	4.02967	0.918882	0.985033	-1.01519	0.67624	1.06483	1.06483	0.607652	0.925064	-1.08101
1553136_at	130535	KCTD18	potassium channel tetramerization domain containing 18	NM_152387 /// XM_005246301	7.81721	7.84979	7.97752	7.85521	7.92676	7.90474	0.21483	1.05867	1.05867	0.212253	1.05912	1.05912	0.991409	0.999575	-1.00042
1553137_s_at	8462	KLF11	Kruppel-like factor 11	NM_001177716 /// NM_001177718 /// NM_003597 /// XM_005246179	4.54115	4.53821	4.29045	4.52818	4.62905	4.49584	0.850975	1.0159	1.0159	0.325889	0.9136	-1.09457	0.262452	1.11198	1.11198
1553138_a_at	126549	ANKLE1	ankyrin repeat and LEM domain containing 1	NM_001278443 /// NM_001278444 /// NM_001278445 /// NM_152363 /// NR_103530	4.69959	4.67346	4.77552	4.45063	5.51377	4.84682	0.201741	1.40811	1.40811	0.824108	0.950359	-1.05223	0.157991	1.48166	1.48166
1553139_s_at	55558	PLXNA3	plexin A3	NM_017514 /// XM_005274705 /// XM_005274706 /// XM_006724829 /// XM_006724830 /// XR_43	5.62265	5.89974	5.9167	5.58285	5.69774	5.79654	0.943191	0.990304	-1.00979	0.953818	0.992114	-1.00795	0.989338	0.998175	-1.00183
1553140_at	53918	PELO	pelota homolog (Drosophila)	NM_015946	5.72117	5.58285	5.38462	5.58285	5.26777	5.49195	0.136385	0.828088	-1.2076	0.299837	0.889907	-1.12371	0.496472	0.930533	-1.07465
1553141_at	144811	LACC1	laccase (multicopper oxidoreductase) domain containing 1	NM_001128303 /// NM_153218 /// XM_005266261 /// XM_006719766 /// XM_006719767	5.464	5.10676	5.34548	5.11776	5.10041	5.22388	0.543016	0.918124	-1.08918	0.784846	0.96342	-1.03797	0.725466	0.952984	-1.04934
1553142_at	144811	LACC1	laccase (multicopper oxidoreductase) domain containing 1	NM_001128303 /// NM_153218 /// XM_005266261 /// XM_006719766 /// XM_006719767	4.71335	4.80817	4.39096	4.81736	4.35281	4.92573	0.707306	0.919237	-1.08786	0.631343	0.897139	-1.11465	0.912536	1.02463	1.02463
1553145_at	202020	TAPT1-AS1	TAPT1 antisense RNA 1 (head to head)	NM_152684 /// NR_027696 /// NR_027697	7.97685	8.02812	7.99682	8.18361	7.88821	8.07943	0.877294	0.987146	-1.01302	0.487487	1.06269	1.06269	0.408984	0.928911	-1.07653
1553146_at	152405	C3orf30	chromosome 3 open reading frame 30	NM_152539	4.01098	3.98691	3.95364	3.85212	3.84445	3.89379	0.0704167	0.913942	-1.09416	0.134184	0.935582	-1.06885	0.525386	0.97687	-1.02368
1553147_at	202151	RANBP3L	RAN binding protein 3-like	NM_001161429 /// NM_145000 /// XM_006714452 /// XM_006714453 /// XM_006714454 /// XM_00	3.52153	3.66344	3.64738	3.45338	3.31475	3.35946	0.0833158	0.837766	-1.19365	0.701535	0.971236	-1.02962	0.122229	0.862578	-1.15932
1553148_a_at	23161	SNX13	sorting nexin 13	NM_015132 /// XM_005249672 /// XM_005249673 /// XM_005249674	7.08985	6.76748	6.66489	6.94698	6.33789	6.54044	0.0853891	0.712272	-1.40396	0.570872	0.91845	-1.08879	0.154234	0.775515	-1.28947
1553150_at	221656	KDM1B	lysine (K)-specific demethylase 1B	NM_153042 /// XM_005248925 /// XM_005248926 /// XM_005248927 /// XM_005248928 /// XM_00	3.89983	3.9058	3.98397	3.86765	3.9264	4.00215	0.357856	1.04352	1.04352	0.71239	1.01606	1.01606	0.546246	1.02702	1.02702
1553151_at	245972	ATP6V0D2	ATPase, H+ transporting, lysosomal 38kDa, V0 subunit d2	NM_152565	4.39377	4.55958	4.53774	4.40947	4.48242	4.27002	0.470095	0.93274	-1.07211	0.98151	0.997878	-1.00213	0.482525	0.934724	-1.06983
1553153_at	245972	ATP6V0D2	ATPase, H+ transporting, lysosomal 38kDa, V0 subunit d2	NM_152565	7.09698	7.0479	7.25194	7.11714	7.34144	7.12005	0.237929	1.11598	1.11598	0.374452	1.0808	1.0808	0.696818	1.03255	1.03255
1553155_x_at	245972	ATP6V0D2	ATPase, H+ transporting, lysosomal 38kDa, V0 subunit d2	NM_152565	5.72207	5.67665	5.72204	5.64806	6.06171	5.65653	0.414658	1.1171	1.1171	0.937906	0.990129	-1.00997	0.379201	1.12823	1.12823
1553156_at	89884	LHX4	LIM homeobox 4	NM_033343	6.0195	5.98538	6.2985	6.19978	6.60764	6.25567	0.0643859	1.3465	1.3465	0.198327	1.18649	1.18649	0.31039	1.13486	1.13486
1553157_at	89884	LHX4	LIM homeobox 4	NM_033343	5.71593	5.78628	5.68636	5.65437	6.0025	5.88815	0.0410331	1.1441	1.1441	0.247292	0.945568	-1.05757	0.016452	1.20996	1.20996
1553158_at	84984	CEP19	centrosomal protein 19kDa	NM_032898 /// XM_005269370	6.89827	6.82023	6.50818	6.61287	6.10191	6.66076	0.13407	0.718014	-1.39273	0.292094	0.812972	-1.23005	0.500033	0.883196	-1.13225
1553159_at	8701	DNAH11	dynein, axonemal, heavy chain 11	NM_001277115	5.96754	6.11046	6.19087	6.07507	6.22049	5.92005	0.841828	1.02191	1.02191	0.5601	1.0673	1.0673	0.692307	0.957468	-1.04442
1553162_x_at	148137	PROSER3	proline and serine rich 3	NM_001039887 /// NM_144692	7.82869	7.91014	7.81559	7.76193	7.69129	7.86522	0.34437	0.938768	-1.06523	0.394854	0.94563	-1.0575	0.905471	0.992743	-1.00731
1553163_at	113622	ADPRHL1	ADP-ribosylhydrolase like 1	NM_138430 /// NM_199162 /// XM_006719961	6.78842	6.80881	6.94419	6.80052	7.03235	6.70014	0.678772	1.04799	1.04799	0.652566	1.05244	1.05244	0.969667	0.995774	-1.00424
1553165_at	11276	SYNRG	synergin, gamma	NM_001163544 /// NM_001163545 /// NM_001163546 /// NM_001163547 /// NM_007247 /// NM_08	5.9151	5.90046	5.9043	5.88242	5.96086	5.89974	0.467919	1.01573	1.01573	0.63233	0.990054	-1.01005	0.267071	1.02594	1.02594
1553166_at	64403	CDH24	cadherin 24, type 2	NM_022478 /// NM_144985	7.61376	7.47368	7.67721	7.48879	7.52594	7.58348	0.918358	1.00765	1.00765	0.71725	1.0276	1.0276	0.793038	0.980583	-1.0198
1553167_a_at	51091	SEPSECS	Sep (O-phosphoserine) tRNA:Sec (selenocysteine) tRNA synthase	NM_001159728 /// NM_016955 /// XM_005248168 /// XM_006713965	7.09797	7.22267	6.81555	7.0325	6.68795	7.14116	0.328991	0.843369	-1.18572	0.345017	0.848922	-1.17796	0.967083	0.993459	-1.00658
1553168_at	2901	GRIK5	glutamate receptor, ionotropic, kainate 5	NM_002088 /// XM_005258821 /// XM_005258822 /// XM_006723169 /// XM_006723170 /// XR_24	6.08564	6.2132	6.37627	6.06004	6.21562	5.92348	0.692493	0.946142	-1.05692	0.73264	1.04879	1.04879	0.476904	0.902124	-1.10849
1553169_at	164312	LRRN4	leucine rich repeat neuronal 4	NM_152611	8.73302	8.79916	8.76017	8.60274	8.83869	8.66165	0.88411	0.989027	-1.0111	0.46119	0.943021	-1.06042	0.54288	1.04879	1.04879
1553171_x_at	164312	LRRN4	leucine rich repeat neuronal 4	NM_152611	8.58826	8.58732	8.54185	8.48829	8.47089	8.6782	0.889158	0.990859	-1.00923	0.466477	0.950841	-1.0517	0.545068	1.04209	1.04209
1553172_at	27153	ZNF777	zinc finger protein 777	NM_015694 /// XM_005249980 /// XM_005249981	8.94389	8.97027	9.04021	8.98243	8.93274	9.16578	0.418844	1.06598	1.06598	0.620601	1.03831	1.03831	0.726055	1.02665	1.02665
1553174_at	57158	JPH2	junctophilin 2	NM_020433 /// NM_175913 /// XM_006723832 /// XM_006723833	7.25912	7.08609	7.36581	7.30389	7.32417	7.4594	0.100033	1.16407	1.16407	0.179918	1.11903	1.11903	0.58423	1.04026	1.04026
1553175_s_at	8654	PDE5A	phosphodiesterase 5A, cGMP-specific	NM_001083 /// NM_033430 /// NM_033437	4.64898	4.56159	4.86039	4.71791	4.66267	4.62946	0.599012	1.02867	1.02867	0.0774729	1.13592	1.13592	0.131913	0.905577	-1.10427
1553176_at	117157	SH2D1B	SH2 domain containing 1B	NM_053282	5.0102	4.73133	5.03284	5.06334	5.04244	5.10757	0.180773	1.15207	1.15207	0.228634	1.13078	1.13078	0.833667	1.01883	1.01883
1553177_at	117157	SH2D1B	SH2 domain containing 1B	NM_053282	4.93517	4.98667	4.85445	5.03438	5.1689	4.79417	0.911652	1.01439	1.01439	0.929198	0.988625	-1.01151	0.842067	1.02606	1.02606
1553178_a_at	6753	SSTR3	somatostatin receptor 3	NM_001051 /// NM_001278687 /// XM_005261721 /// XM_006724311	7.41367	7.3164	7.55451	7.50195	7.86882	7.46308	0.177932	1.23193	1.23193	0.411956	1.11976	1.11976	0.481107	1.10017	1.10017
1553179_at	171019	ADAMTS19	ADAM metallopeptidase with thrombospondin type 1 motif, 19	NM_133638	5.74004	5.76392	5.80814	5.83877	5.9647	5.87967	0.0209898	1.12522	1.12522	0.157799	1.05079	1.05079	0.08129	1.07083	1.07083
1553180_at	171019	ADAMTS19	ADAM metallopeptidase with thrombospondin type 1 motif, 19	NM_133638	3.30172	3.3072	3.26278	3.37653	3.11118	3.25991	0.217804	0.92088	-1.08592	0.855198	1.01059	1.01059	0.177772	0.911231	-1.09742
1553181_at	64794	DDX31	DEAD (Asp-Glu-Ala-Asp) box polypeptide 31	NM_022779 /// NM_138620 /// XM_005272206 /// XM_005272207 /// XM_005272208 /// XM_00671	6.32046	6.30336	6.4973	6.33605	6.46204	6.37013	0.264483	1.07488	1.07488	0.262342	1.07532	1.07532	0.994325	0.999593	-1.00041
1553183_at	89766	UMODL1	uromodulin-like 1	NM_001004416 /// NM_001199527 /// NM_001199528 /// NM_173568	3.50284	3.62631	3.55269	3.47723	3.51674	3.46834	0.331259	0.951299	-1.05119	0.483972	0.966197	-1.03499	0.742768	0.984581	-1.01566
1553185_at	158158	RASEF	RAS and EF-hand domain containing	NM_152573 /// XM_005251730 /// XM_005251731	9.76275	9.6313	9.49112	9.57848	9.47775	9.45555	0.0383474	0.852411	-1.17314	0.0882316	0.893643	-1.11902	0.371879	0.953861	-1.04837
1553186_x_at	158158	RASEF	RAS and EF-hand domain containing	NM_152573 /// XM_005251730 /// XM_005251731	8.42762	8.32216	8.23824	8.16608	8.06277	8.15524	0.0257671	0.831686	-1.20238	0.0748984	0.887161	-1.12719	0.243787	0.937469	-1.0667
1553188_s_at	117583	PARD3B	par-3 family cell polarity regulator beta	NM_057177 /// NM_152526 /// NM_205863 /// XM_005246273 /// XM_005246274	4.68428	4.83929	5.0821	4.81764	4.98103	4.67299	0.737543	1.04625	1.04625	0.366869	1.13925	1.13925	0.538409	0.918363	-1.08889
1553190_s_at	117583	PARD3B	par-3 family cell polarity regulator beta	NM_057177 /// NM_152526 /// NM_205863 /// XM_005246273 /// XM_005246274	5.85716	5.84113	6.10239	6.0422	6.33916	6.13953	0.0196489	1.31058	1.31058	0.0794157	1.16728	1.16728	0.145317	1.12276	1.12276
1553191_at	667	DST	dystonin	NM_001144769 /// NM_001144770 /// NM_001144771 /// NM_001723 /// NM_015548 /// NM_02038	3.58782	3.72286	3.72708	3.761	3.85786	3.80869	0.0599428	1.13126	1.13126	0.237554	1.06341	1.06341	0.235375	1.06381	1.06381
1553192_at	126068	ZNF441	zinc finger protein 441	NM_152355	5.24975	5.21218	5.00988	5.35806	4.65317	4.90651	0.0834628	0.731474	-1.3671	0.80725	0.967952	-1.03311	0.105931	0.755693	-1.32329
1553193_at	126068	ZNF441	zinc finger protein 441	NM_152355	3.70539	3.85675	3.8072	3.97014	3.89189	3.8622	0.371697	1.06879	1.06879	0.324857	1.07743	1.07743	0.907038	0.991975	-1.00809
1553194_at	257194	NEGR1	neuronal growth regulator 1	NM_173808	3.97558	3.91092	4.16234	4.06467	4.11994	4.02135	0.134271	1.09232	1.09232	0.0723079	1.12526	1.12526	0.542143	0.97073	-1.03015
1553196_a_at	115352	FCRL3	Fc receptor-like 3	NM_001024667 /// NM_052939 /// XM_005244872 /// XM_006711145 /// XM_006711146 /// XM_00	3.98583	4.03542	4.22496	4.23014	4.45948	4.00779	0.315569	1.16717	1.16717	0.326735	1.16226	1.16226	0.975924	1.00422	1.00422
1553197_at	138009	DCAF4L2	DDB1 and CUL4 associated factor 4-like 2	NM_152418	3.77356	3.72766	3.7048	3.7408	3.88605	3.85586	0.0206331	1.087	1.087	0.375963	0.98091	-1.01946	0.0116786	1.10815	1.10815
1553199_at	138009	DCAF4L2	DDB1 and CUL4 associated factor 4-like 2	NM_152418	3.73819	3.59172	3.46023	3.45723	3.88949	3.51806	0.827104	1.02727	1.02727	0.295153	0.866804	-1.15366	0.229793	1.18513	1.18513
1553202_at	219736	STOX1	storkhead box 1	NM_001130159 /// NM_001130160 /// NM_001130161 /// NM_001130162 /// NM_152709 /// XM_00	4.62406	4.74594	4.38269	4.62521	4.69585	4.56364	0.684359	0.962427	-1.03904	0.238183	0.88206	-1.13371	0.382556	1.09111	1.09111
1553204_at	253868	C20orf166-AS1	C20orf166 antisense RNA 1	NM_152757 /// NR_033263	5.78207	5.86114	5.6242	5.68671	6.04913	5.83478	0.301656	1.087	1.087	0.184262	0.891219	-1.12206	0.0594125	1.21968	1.21968
1553205_at	253868	C20orf166-AS1	C20orf166 antisense RNA 1	NM_152757 /// NR_033263	6.52884	6.58746	6.64852	6.55855	6.64529	6.71829	0.10193	1.08948	1.08948	0.454871	1.03196	1.03196	0.236366	1.05574	1.05574
1553207_at	285598	ARL10	ADP-ribosylation factor-like 10	NM_173664 /// XM_005265890 /// XM_005265891	7.43013	7.42027	7.27376	7.5082	7.39414	7.57672	0.653826	1.04263	1.04263	0.796301	0.976557	-1.02401	0.493201	1.06766	1.06766
1553208_s_at	---	---	---	---	5.25332	5.24423	5.30961	5.2232	5.36766	5.3279	0.0848105	1.07104	1.07104	0.681981	1.0123	1.0123	0.128231	1.05803	1.05803
1553209_at	84900	RNFT2	ring finger protein, transmembrane 2	NM_001109903 /// NM_032814 /// XM_005253968 /// XM_005253969	5.70077	5.89204	6.08553	5.77526	6.40016	5.87413	0.283217	1.2664	1.2664	0.643441	1.09732	1.09732	0.486543	1.15408	1.15408
1553211_at	162282	ANKFN1	ankyrin-repeat and fibronectin type III domain containing 1	NM_153228 /// XM_006721728	5.44514	5.28502	5.43913	5.45333	5.77371	5.3906	0.290596	1.16238	1.16238	0.665046	1.05786	1.05786	0.481492	1.0988	1.0988
1553212_at	196374	KRT78	keratin 78	NM_173352 /// XM_005268695 /// XM_005268696	6.29809	6.49974	6.51769	6.43969	6.72135	6.55255	0.123518	1.17939	1.17939	0.527614	1.05686	1.05686	0.252474	1.11594	1.11594
1553213_a_at	196374	KRT78	keratin 78	NM_173352 /// XM_005268695 /// XM_005268696	4.52521	4.54833	4.89934	4.69177	5.00272	4.59642	0.253579	1.1998	1.1998	0.259379	1.19647	1.19647	0.984179	1.00279	1.00279
1553214_a_at	79741	CCDC7	coiled-coil domain containing 7	NM_001026383 /// NM_024688 /// NM_145023 /// NR_109826 /// NR_109827 /// XM_005252593 /	3.28674	3.33721	3.22529	3.31067	3.35769	3.3991	0.227315	1.04712	1.04712	0.389921	0.969965	-1.03096	0.0864538	1.07954	1.07954
1553215_s_at	79741	CCDC7	coiled-coil domain containing 7	NM_001026383 /// NM_024688 /// NM_145023 /// NR_109826 /// NR_109827 /// XM_005252593 /	4.84109	4.92336	4.69882	4.9469	4.95986	4.89614	0.704879	1.03224	1.03224	0.626373	0.959685	-1.04201	0.409036	1.0756	1.0756
1553216_at	7592	ZNF41	zinc finger protein 41	NM_007130 /// NM_153380 /// XM_005272665 /// XM_005272666 /// XM_005272668 /// XM_00527	5.87857	5.92185	5.99757	5.88879	5.55239	5.78879	0.122775	0.852863	-1.17252	0.716592	1.03023	1.03023	0.0853463	0.827835	-1.20797
1553217_s_at	7592	ZNF41	zinc finger protein 41	NM_007130 /// NM_153380 /// XM_005272665 /// XM_005272666 /// XM_005272668 /// XM_00527	7.22422	6.881	6.92368	7.09438	6.65783	6.94769	0.292576	0.840987	-1.18908	0.838491	0.970246	-1.03067	0.370318	0.866777	-1.1537
1553218_a_at	84450	ZNF512	zinc finger protein 512	NM_001271286 /// NM_001271287 /// NM_001271288 /// NM_001271289 /// NM_001271318 /// NM	8.31037	8.18979	8.24102	8.22607	8.15211	8.191	0.228745	0.947026	-1.05594	0.771761	0.988608	-1.01152	0.319531	0.957939	-1.04391
1553219_a_at	9949	AMMECR1	Alport syndrome, mental retardation, midface hypoplasia and elliptocytosis chromosomal	NM_001025580 /// NM_001171689 /// NM_015365	6.81733	6.31945	6.3218	6.63369	6.18816	6.17113	0.203647	0.763793	-1.30926	0.730743	0.939102	-1.06485	0.30237	0.813323	-1.22952
1553220_at	150864	FAM117B	family with sequence similarity 117, member B	NM_173511	6.66599	6.37329	6.57772	6.72899	6.55109	6.81831	0.410866	1.12121	1.12121	0.496294	1.09712	1.09712	0.867936	1.02196	1.02196
1553221_at	147949	ZNF583	zinc finger protein 583	NM_001159860 /// NM_001159861 /// NM_152478 /// XM_005258558 /// XM_005258559	5.36147	5.26578	5.7333	5.63401	5.63724	5.81011	0.0199814	1.32873	1.32873	0.026268	1.29238	1.29238	0.687557	1.02813	1.02813
1553222_at	165140	OXER1	oxoeicosanoid (OXE) receptor 1	NM_148962	8.74536	8.72407	9.07629	8.82089	9.21478	8.87847	0.168504	1.24135	1.24135	0.303437	1.1598	1.1598	0.609817	1.07031	1.07031
1553224_at	7798	LUZP1	leucine zipper protein 1	NM_001142546 /// NM_033631	5.36733	5.19453	5.01321	5.22485	4.88738	5.08286	0.119938	0.814615	-1.22757	0.322908	0.89385	-1.11876	0.400885	0.911356	-1.09727
1553225_s_at	7626	ZNF75D	zinc finger protein 75D	NM_001185063 /// NM_007131 /// NR_110381 /// XM_005262469 /// XM_005262470 /// XM_00526	6.86246	6.78429	6.59477	6.7093	6.03456	6.37619	0.0261531	0.651573	-1.53475	0.337659	0.888017	-1.1261	0.0591888	0.73374	-1.36288
1553226_at	145978	LINC00052	long intergenic non-protein coding RNA 52	NM_152454 /// NR_026869	4.91357	4.72233	5.03594	4.84485	5.00772	4.8423	0.468663	1.07703	1.07703	0.413793	1.08858	1.08858	0.912873	0.989393	-1.01072
1553227_s_at	54014	BRWD1	bromodomain and WD repeat domain containing 1	NM_001007246 /// NM_018963 /// NM_033656 /// XM_005260994	6.49947	6.37873	6.74763	6.65033	6.35027	6.37712	0.325233	0.949078	-1.05365	0.0271972	1.19738	1.19738	0.0136819	0.79263	-1.26162
1553228_at	220388	CCDC89	coiled-coil domain containing 89	NM_152723	5.83338	5.89995	5.53345	5.74014	5.51651	5.92804	0.502472	0.904763	-1.10526	0.312884	0.85271	-1.17273	0.683225	1.06104	1.06104
1553229_at	137209	ZNF572	zinc finger protein 572	NM_152412	5.98257	5.91677	6.19524	5.84351	6.24306	6.10648	0.245588	1.16886	1.16886	0.685935	1.04951	1.04951	0.393577	1.11373	1.11373
1553232_at	151393	RMDN2	regulator of microtubule dynamics 2	NM_001170791 /// NM_001170792 /// NM_001170793 /// NM_144713 /// XM_005264161 /// XM_00	5.65901	5.92136	5.86961	5.83303	5.97235	5.58382	0.953713	0.991649	-1.00842	0.771008	1.04329	1.04329	0.72825	0.950503	-1.05208
1553234_at	170692	ADAMTS18	ADAM metallopeptidase with thrombospondin type 1 motif, 18	NM_139054 /// NM_199355 /// XM_006721156 /// XM_006721157 /// XM_006721158	5.9834	5.75657	5.90811	5.93984	6.12741	5.93566	0.277132	1.11849	1.11849	0.687949	1.03813	1.03813	0.442719	1.0774	1.0774
1553235_at	56135	PCDHAC1	protocadherin alpha subfamily C, 1	NM_018898 /// NM_031882	6.73994	6.76123	7.01093	6.68096	7.04996	6.85109	0.293884	1.14865	1.14865	0.58768	1.06833	1.06833	0.554227	1.07518	1.07518
1553237_x_at	56135	PCDHAC1	protocadherin alpha subfamily C, 1	NM_018898 /// NM_031882	6.68371	6.53249	6.88588	6.72228	6.86981	6.46875	0.765389	1.04332	1.04332	0.372275	1.1455	1.1455	0.523712	0.910796	-1.09794
1553238_a_at	147746	HIPK4	homeodomain interacting protein kinase 4	NM_144685 /// XM_006723036	7.22059	7.26176	7.38052	7.18871	7.29164	7.26258	0.687208	1.02522	1.02522	0.628805	1.03057	1.03057	0.931979	0.994811	-1.00522
1553239_at	220108	FAM124A	family with sequence similarity 124A	NM_001242312 /// NM_145019	6.79107	6.72795	6.6243	6.85452	6.96065	6.81918	0.333087	1.0946	1.0946	0.870478	0.986165	-1.01403	0.276002	1.10996	1.10996
1553241_at	286183	NKAIN3	Na+/K+ transporting ATPase interacting 3	NM_173688 /// XM_005251216 /// XM_005251217 /// XR_242456	4.90488	4.86641	4.95131	4.98587	4.96531	4.91676	0.15173	1.03914	1.03914	0.0643541	1.05918	1.05918	0.411518	0.98108	-1.01928
1553243_at	80760	ITIH5	inter-alpha-trypsin inhibitor heavy chain family, member 5	NM_001001851 /// NM_030569 /// NM_032817	3.69215	3.78024	3.71188	3.68238	4.05759	3.83309	0.125533	1.156	1.156	0.71999	0.973283	-1.02745	0.0875138	1.18773	1.18773
1553244_at	2187	FANCB	Fanconi anemia, complementation group B	NM_001018113 /// NM_152633	6.41004	6.238	5.66926	6.02699	5.64722	6.07869	0.149706	0.72645	-1.37656	0.140917	0.719019	-1.39078	0.954482	1.01033	1.01033
1553246_a_at	84197	POMK	protein-O-mannose kinase	NM_001277971 /// NM_032237	6.48924	6.42665	6.31352	6.45525	6.41183	6.40296	0.483231	0.965566	-1.03566	0.329572	0.950287	-1.05231	0.740519	1.01608	1.01608
1553247_a_at	163051	ZNF709	zinc finger protein 709	NM_001145647 /// NM_152601	3.94426	3.8924	3.7441	3.90273	3.6085	3.9781	0.505018	0.916986	-1.09053	0.606609	0.93633	-1.068	0.867253	0.979341	-1.02109
1553248_at	284001	CCDC57	coiled-coil domain containing 57	NM_152675 /// NM_198082 /// XM_005256345 /// XM_006722279	6.70839	6.70797	6.69705	6.79776	6.61537	6.6715	0.262673	0.956114	-1.0459	0.465809	1.02756	1.02756	0.114223	0.93047	-1.07473
1553249_at	27127	SMC1B	structural maintenance of chromosomes 1B	NM_001291501 /// NM_148674 /// XM_005261566 /// XR_244368	4.39756	4.27731	4.51524	4.77936	4.78476	4.56199	0.110015	1.2622	1.2622	0.129661	1.23959	1.23959	0.872539	1.01824	1.01824
1553252_a_at	254065	BRWD3	bromodomain and WD repeat domain containing 3	NM_153252 /// XM_005262113 /// XM_005262115 /// XM_006724638 /// XR_430519	7.62059	7.42377	7.39989	7.40041	7.10174	7.25331	0.0425131	0.787496	-1.26985	0.315167	0.918891	-1.08827	0.115704	0.857007	-1.16685
1553253_at	92591	ASB16	ankyrin repeat and SOCS box containing 16	NM_080863	7.28659	7.35286	7.55262	7.28017	7.59646	7.31569	0.461754	1.09912	1.09912	0.592697	1.0693	1.0693	0.822302	1.02788	1.02788
1553254_at	139599	MAGEE2	melanoma antigen family E, 2	NM_138703	3.67305	3.70284	3.67143	3.85302	3.90394	3.9679	0.0525603	1.18754	1.18754	0.41925	1.05283	1.05283	0.116917	1.12795	1.12795
1553255_at	147664	ERVV-1	endogenous retrovirus group V, member 1	NM_152473	4.52467	4.53435	4.82461	4.54963	4.80011	4.63122	0.252712	1.13772	1.13772	0.317687	1.11543	1.11543	0.84243	1.01998	1.01998
1553257_at	89792	GAL3ST3	galactose-3-O-sulfotransferase 3	NM_033036	6.80442	6.79824	6.80673	6.72078	6.88715	6.79824	0.473103	1.02909	1.02909	0.511255	0.974295	-1.02638	0.216309	1.05624	1.05624
1553258_at	146512	FLJ30679	uncharacterized protein FLJ30679	NM_153017 /// NR_026674	6.08376	6.06138	6.12356	6.06232	6.02203	6.12054	0.980372	0.999108	-1.00089	0.701261	1.01422	1.01422	0.683897	0.985103	-1.01512
1553260_s_at	151254	ALS2CR11	amyotrophic lateral sclerosis 2 (juvenile) chromosome region, candidate 11	NM_001168216 /// NM_001168217 /// NM_001168221 /// NM_152525 /// XM_005246347 /// XM_00	3.22206	3.35377	3.48352	3.55892	3.06552	3.17563	0.116675	0.890484	-1.12299	0.055519	1.17552	1.17552	0.0135718	0.75752	-1.3201
1553261_x_at	151254	ALS2CR11	amyotrophic lateral sclerosis 2 (juvenile) chromosome region, candidate 11	NM_001168216 /// NM_001168217 /// NM_001168221 /// NM_152525 /// XM_005246347 /// XM_00	3.00268	2.98688	2.97924	2.9529	3.05721	2.88549	0.76382	0.983893	-1.01637	0.71387	0.980297	-1.0201	0.945543	1.00367	1.00367
1553262_a_at	2837	UTS2R	urotensin 2 receptor	NM_018949	8.47436	8.45621	8.51853	8.53969	8.54037	8.48831	0.134705	1.03459	1.03459	0.0771603	1.04523	1.04523	0.583471	0.989816	-1.01029
1553263_at	124590	USH1G	Usher syndrome 1G (autosomal recessive)	NM_001282489 /// NM_173477	7.96933	7.82917	8.01952	7.82397	8.10627	7.88494	0.522516	1.06907	1.06907	0.876864	1.01572	1.01572	0.618575	1.05253	1.05253
1553264_a_at	6853	SYN1	synapsin I	NM_006950 /// NM_133499	5.6431	5.81146	5.88704	5.88965	6.27059	5.77082	0.266202	1.22555	1.22555	0.508712	1.11811	1.11811	0.582181	1.09609	1.09609
1553265_at	151295	SLC23A3	solute carrier family 23, member 3	NM_001144889 /// NM_001144890 /// NM_144712	4.95854	5.15203	4.99371	5.06194	5.07594	5.06896	0.850806	1.01197	1.01197	0.764727	0.981148	-1.01921	0.631317	1.03142	1.03142
1553266_at	246175	CNOT6L	CCR4-NOT transcription complex, subunit 6-like	NM_001286790 /// NM_144571 /// XM_005262877	3.23605	3.21849	3.19996	3.23871	3.20669	3.22163	0.527765	0.990956	-1.00913	0.695523	0.994516	-1.00551	0.796917	0.99642	-1.00359
1553267_a_at	246175	CNOT6L	CCR4-NOT transcription complex, subunit 6-like	NM_001286790 /// NM_144571 /// XM_005262877	4.14477	3.8247	3.84098	3.9454	4.02513	4.04546	0.737864	1.03567	1.03567	0.553715	0.938519	-1.06551	0.377992	1.10351	1.10351
1553268_at	162494	RHBDL3	rhomboid, veinlet-like 3 (Drosophila)	NM_138328 /// XM_006721733 /// XM_006721734 /// XM_006721735 /// XM_006721736	6.02354	5.86804	6.08913	5.97671	6.2486	5.96936	0.323107	1.11976	1.11976	0.573461	1.06225	1.06225	0.620672	1.05414	1.05414
1553269_at	255403	ZNF718	zinc finger protein 718	NM_001039127 /// NM_001289930 /// NM_001289931 /// NR_110527 /// NR_110528 /// NR_11052	6.56216	6.41473	5.92263	6.32519	5.65856	6.28331	0.192919	0.698578	-1.43148	0.32357	0.776719	-1.28747	0.654879	0.899396	-1.11186
1553271_at	57609	DIP2B	DIP2 disco-interacting protein 2 homolog B (Drosophila)	NM_020849 /// NM_173602 /// XM_005269044 /// XM_006719520 /// XM_006719521 /// XM_00671	4.04252	3.81179	3.80485	3.8849	3.77108	3.86795	0.389551	0.928107	-1.07746	0.498882	0.944567	-1.05869	0.828309	0.982574	-1.01773
1553272_at	206358	SLC36A1	solute carrier family 36 (proton/amino acid symporter), member 1	NM_078483 /// XM_005268386 /// XM_006714759 /// XM_006714760	6.64745	6.55836	6.88541	6.61346	6.81732	6.8653	0.137644	1.17969	1.17969	0.304112	1.1069	1.1069	0.494508	1.06576	1.06576
1553274_a_at	154007	SNRNP48	small nuclear ribonucleoprotein 48kDa (U11/U12)	NM_152551 /// XR_427825	7.77808	7.80007	7.32262	7.8094	7.14269	7.79314	0.404467	0.800424	-1.24934	0.549544	0.856744	-1.16721	0.786771	0.934263	-1.07036
1553275_s_at	---	---	---	---	4.66516	4.65707	4.34749	4.52403	4.36584	4.82698	0.769314	0.95614	-1.04587	0.345122	0.855387	-1.16906	0.483799	1.11779	1.11779
1553276_at	147741	ZNF560	zinc finger protein 560	NM_152476	3.45305	3.19482	3.13024	3.2226	3.22173	3.25244	0.496922	0.941576	-1.06205	0.28167	0.902805	-1.10766	0.627647	1.04295	1.04295
1553277_at	25914	RTTN	rotatin	NM_173630 /// XM_005266679 /// XM_006722434 /// XM_006722435 /// XR_430072	3.22178	3.36837	3.22191	3.11523	3.44187	3.30799	0.449293	1.05691	1.05691	0.262854	0.916049	-1.09164	0.110671	1.15377	1.15377
1553279_at	153579	BTNL9	butyrophilin-like 9	NM_152547 /// XM_005265824 /// XM_006714823 /// XM_006714824 /// XM_006714825	7.1982	7.22409	7.43593	7.3106	7.46309	7.28038	0.176037	1.11774	1.11774	0.173084	1.11893	1.11893	0.987632	0.998938	-1.00106
1553280_at	150962	PUS10	pseudouridylate synthase 10	NM_144709 /// XM_006711952	5.49229	5.69465	5.43387	5.39285	5.7539	5.4795	0.878922	1.01623	1.01623	0.289092	0.882634	-1.13297	0.242816	1.15136	1.15136
1553281_at	257068	PLCXD2	phosphatidylinositol-specific phospholipase C, X domain containing 2	NM_001134478 /// NM_001185106 /// NM_153268	6.17197	6.66057	6.43358	6.554	6.59042	6.37669	0.782739	1.04775	1.04775	0.751277	1.05521	1.05521	0.966305	0.99293	-1.00712
1553282_at	150147	C21orf128	chromosome 21 open reading frame 128	NM_152507 /// NR_027243	6.06275	5.79307	6.06275	6.12034	6.46274	5.77438	0.573537	1.14128	1.14128	0.62638	1.12011	1.12011	0.934512	1.0189	1.0189
1553284_s_at	89782	LMLN	leishmanolysin-like (metallopeptidase M8 family)	NM_001136049 /// NM_033029 /// NR_026786 /// NR_026787	6.07507	5.95359	6.09064	6.03177	5.93914	6.09614	0.971211	1.0023	1.0023	0.61787	1.03303	1.03303	0.641871	0.970255	-1.03066
1553285_s_at	144715	RAD9B	RAD9 homolog B (S. pombe)	NM_001286531 /// NM_001286532 /// NM_001286533 /// NM_001286534 /// NM_001286535 /// NM	4.40102	4.24911	4.4043	4.20817	4.05579	4.12588	0.112456	0.850136	-1.17628	0.869396	0.987032	-1.01314	0.133189	0.861306	-1.16103
1553286_at	148254	ZNF555	zinc finger protein 555	NM_001172775 /// NM_152791	7.73999	7.82914	7.73055	7.72594	7.50528	7.70023	0.129374	0.881599	-1.1343	0.565764	0.961715	-1.03981	0.247144	0.916695	-1.09088
1553288_a_at	222950	NYAP1	neuronal tyrosine-phosphorylated phosphoinositide-3-kinase adaptor 1	NM_173564 /// XM_005250228 /// XM_006715907 /// XM_006715908	6.07418	6.15142	6.25969	5.95935	6.62171	6.01742	0.509981	1.1541	1.1541	0.991315	0.997732	-1.00227	0.50383	1.15672	1.15672
1553292_s_at	124923	SGK494	uncharacterized serine/threonine-protein kinase SgK494	NM_001174103 /// NM_001287207 /// NM_144610	7.17869	7.39493	6.98069	7.27409	7.06069	7.64118	0.833477	1.04545	1.04545	0.608747	0.895387	-1.11684	0.482766	1.1676	1.1676
1553293_at	117195	MRGPRX3	MAS-related GPR, member X3	NM_054031	4.55433	4.78248	4.98421	4.61785	5.34855	4.68898	0.355894	1.27488	1.27488	0.707912	1.09629	1.09629	0.547135	1.16291	1.16291
1553295_at	154664	ABCA13	ATP-binding cassette, sub-family A (ABC1), member 13	NM_152701	3.07713	3.24529	3.01412	3.02076	3.10808	3.13389	0.603343	0.972502	-1.02828	0.130432	0.905149	-1.10479	0.233067	1.07441	1.07441
1553296_at	84873	GPR128	G protein-coupled receptor 128	NM_032787 /// XM_005247839 /// XM_006713794	3.53609	3.38693	3.70612	3.66482	3.75769	3.69993	0.0286922	1.20355	1.20355	0.0450316	1.16794	1.16794	0.56622	1.0305	1.0305
1553297_a_at	1441	CSF3R	colony stimulating factor 3 receptor (granulocyte)	NM_000760 /// NM_156038 /// NM_156039 /// NM_172313 /// XM_005270492 /// XM_005270493 /	6.52276	6.54279	6.89521	6.58676	6.90096	6.67184	0.204803	1.1922	1.1922	0.276906	1.15525	1.15525	0.79132	1.03198	1.03198
1553298_at	146723	C17orf77	chromosome 17 open reading frame 77	NM_152460	3.22178	3.18875	3.26206	3.22792	3.48879	3.47182	0.000907294	1.21003	1.21003	0.149303	1.02792	1.02792	0.00143826	1.17717	1.17717
1553299_at	574029	DUSP5P1	dual specificity phosphatase 5 pseudogene 1	NR_002834	7.55946	7.43463	7.82031	7.98653	7.97912	8.36178	0.0322722	1.59483	1.59483	0.10637	1.32535	1.32535	0.230103	1.20333	1.20333
1553300_a_at	160851	DGKH	diacylglycerol kinase, eta	NM_001204504 /// NM_001204505 /// NM_001204506 /// NM_001297429 /// NM_152910 /// NM_17	7.44312	7.62476	7.2775	7.35156	7.10599	7.47796	0.25348	0.84559	-1.18261	0.291148	0.858915	-1.16426	0.903783	0.984486	-1.01576
1553301_a_at	130827	TMEM182	transmembrane protein 182	NM_144632 /// XM_006712287 /// XM_006712288 /// XR_427070	5.73141	5.85763	5.64713	5.7636	5.44103	5.84285	0.455266	0.89964	-1.11156	0.651585	0.940069	-1.06375	0.745744	0.956993	-1.04494
1553303_at	123775	C16orf46	chromosome 16 open reading frame 46	NM_001100873 /// NM_152337 /// XM_005255791 /// XM_005255792	6.78537	6.65563	6.85754	6.63628	7.11443	6.58144	0.634224	1.09235	1.09235	0.919815	1.01847	1.01847	0.703822	1.07254	1.07254
1553304_at	149986	LSM14B	LSM14B, SCD6 homolog B (S. cerevisiae)	NM_144703 /// XM_005260302 /// XM_005260303 /// XM_006723715	6.90728	6.84986	6.93015	6.75774	7.09292	6.72652	0.863903	1.02183	1.02183	0.848997	0.976285	-1.02429	0.719956	1.04665	1.04665
1553306_at	841	CASP8	caspase 8, apoptosis-related cysteine peptidase	NM_001080124 /// NM_001080125 /// NM_001228 /// NM_033355 /// NM_033356 /// NM_033357 /	5.41598	5.34557	5.79191	5.18025	5.58063	5.38742	0.721303	1.07419	1.07419	0.716121	1.07572	1.07572	0.994263	0.998576	-1.00143
1553310_at	151056	PLB1	phospholipase B1	NM_001170585 /// NM_153021	4.27933	4.40981	4.48803	4.63013	4.53876	4.50672	0.111828	1.13145	1.13145	0.0746176	1.16031	1.16031	0.679911	0.975126	-1.02551
1553311_at	284756	C20orf197	chromosome 20 open reading frame 197	NM_173644	3.33134	3.34271	3.40987	3.47031	3.32652	3.13897	0.286246	0.93027	-1.07496	0.290842	1.07405	1.07405	0.0822669	0.866131	-1.15456
1553313_s_at	6526	SLC5A3	solute carrier family 5 (sodium/myo-inositol cotransporter), member 3	NM_006933	6.40378	6.29815	6.00325	5.96857	6.15882	6.08337	0.0247748	0.852712	-1.17273	0.00691363	0.776438	-1.28793	0.0904897	1.09824	1.09824
1553314_a_at	124602	KIF19	kinesin family member 19	NM_153209 /// XM_005257029 /// XM_005257030	4.64514	4.86481	4.70665	4.87657	4.90007	4.92871	0.256381	1.11683	1.11683	0.768995	1.02572	1.02572	0.360293	1.08883	1.08883
1553315_at	200172	SLFNL1	schlafen-like 1	NM_001168247 /// NM_144990 /// XM_005270596 /// XM_005270597 /// XM_005270598 /// XM_00	4.42055	4.37102	4.19321	4.26352	4.31131	4.63214	0.614543	1.05405	1.05405	0.304853	0.890434	-1.12305	0.170585	1.18375	1.18375
1553316_at	27197	GPR82	G protein-coupled receptor 82	NM_080817	5.2911	5.3942	5.29639	5.25369	5.59599	5.22556	0.695352	1.04835	1.04835	0.697479	0.954219	-1.04798	0.453322	1.09865	1.09865
1553317_s_at	27197	GPR82	G protein-coupled receptor 82	NM_080817	3.41927	3.27822	3.28676	3.36842	3.44857	3.16152	0.767023	0.970164	-1.03075	0.88523	0.985444	-1.01477	0.877778	0.984495	-1.01575
1553318_at	158787	RIBC1	RIB43A domain with coiled-coils 1	NM_001031745 /// NM_001267053 /// NM_144968 /// XM_005261988 /// XM_005261989 /// XM_00	5.33394	5.4674	5.69841	5.37235	5.93246	5.23013	0.61272	1.13337	1.13337	0.702787	1.09787	1.09787	0.895257	1.03234	1.03234
1553319_at	27199	OXGR1	oxoglutarate (alpha-ketoglutarate) receptor 1	NM_080818 /// XM_005254043 /// XM_005254044 /// XM_005254045 /// XM_005254046	5.20017	5.18357	5.16564	4.86977	5.13405	5.10871	0.602287	0.952316	-1.05007	0.246933	0.886282	-1.12831	0.455936	1.07451	1.07451
1553320_s_at	168448	CDC14C	cell division cycle 14C	NM_152627 /// NR_003595	3.16344	2.99174	3.09141	3.20144	3.1308	3.07498	0.78851	1.01769	1.01769	0.483463	1.04887	1.04887	0.64875	0.970278	-1.03063
1553321_a_at	27233	SULT1C4	sulfotransferase family, cytosolic, 1C, member 4	NM_006588 /// XM_005263919	4.64967	4.51663	4.57098	4.38178	4.53604	4.33004	0.320615	0.901181	-1.10965	0.460472	0.928664	-1.07682	0.754402	0.970406	-1.0305
1553322_s_at	7003	TEAD1	TEA domain family member 1 (SV40 transcriptional enhancer factor)	NM_021961	7.22284	7.24975	6.66835	6.99544	6.72528	7.23558	0.377583	0.837485	-1.19405	0.201042	0.755549	-1.32354	0.590988	1.10844	1.10844
1553323_a_at	117155 /// 440278 /// 101930343	CATSPER2 /// CATSPER2P1 /// LOC101930343	cation channel, sperm associated 2 /// cation channel, sperm associated 2 pseudogene 1	NM_001282309 /// NM_001282310 /// NM_054020 /// NM_172095 /// NM_172097 /// NR_002318 /	5.58285	5.63094	5.61747	5.52592	5.58285	5.78528	0.466658	1.05495	1.05495	0.729738	0.975898	-1.0247	0.312647	1.081	1.081
1553325_at	134187	POU5F2	POU domain class 5, transcription factor 2	NM_153216	6.113	6.01964	6.03966	6.00029	6.12499	6.02777	0.871828	1.007	1.007	0.47799	0.968387	-1.03264	0.397667	1.03987	1.03987
1553326_at	122042	RXFP2	relaxin/insulin-like family peptide receptor 2	NM_001166058 /// NM_130806	3.73253	3.69265	3.95678	3.83586	3.70927	3.5937	0.448137	0.958531	-1.04326	0.0791942	1.13582	1.13582	0.0398371	0.843914	-1.18496
1553327_a_at	222389	BEND7	BEN domain containing 7	NM_001100912 /// NM_152751 /// XM_005252402 /// XM_006717401 /// XM_006717402 /// XM_00	5.00898	5.07426	5.11528	4.87567	5.36998	5.04073	0.402519	1.12019	1.12019	0.801813	0.968521	-1.0325	0.30101	1.15659	1.15659
1553328_a_at	6571	SLC18A2	solute carrier family 18 (vesicular monoamine transporter), member 2	NM_003054	5.14405	5.21733	5.49173	5.13659	5.14778	4.9748	0.519306	0.92057	-1.08628	0.475384	1.09693	1.09693	0.22081	0.839226	-1.19157
1553329_at	136263	SSMEM1	serine-rich single-pass membrane protein 1	NM_145268 /// XM_005250141	3.63942	3.69587	3.66338	3.51638	3.68979	3.79808	0.400256	1.05431	1.05431	0.39235	0.947523	-1.05538	0.142804	1.1127	1.1127
1553330_at	136263	SSMEM1	serine-rich single-pass membrane protein 1	NM_145268 /// XM_005250141	3.50491	3.43517	3.58058	3.63365	3.63365	3.59095	0.0374234	1.10363	1.10363	0.0411023	1.09967	1.09967	0.904519	1.0036	1.0036
1553333_at	126868	MAB21L3	mab-21-like 3 (C. elegans)	NM_152367 /// XM_006710341	3.65523	3.55018	3.74767	3.58747	3.62886	3.694	0.528434	1.04154	1.04154	0.489633	1.04598	1.04598	0.94544	0.995754	-1.00426
1553335_x_at	285696	LOC285696	uncharacterized LOC285696	NM_173669 /// NR_027253	4.91813	4.59674	4.65771	4.77824	4.96454	4.70899	0.680595	1.05653	1.05653	0.835841	0.973023	-1.02772	0.545312	1.08582	1.08582
1553336_a_at	166968	MIER3	mesoderm induction early response 1, family member 3	NM_152622 /// XM_005248448	5.05996	5.19932	5.54421	5.18497	5.37895	5.28154	0.304289	1.14918	1.14918	0.243432	1.17687	1.17687	0.845936	0.976477	-1.02409
1553338_at	163859	SDE2	SDE2 telomere maintenance homolog (S. pombe)	NM_152608 /// XM_005273080 /// XR_247021	7.55378	7.56318	7.15648	7.48236	7.60932	7.88696	0.357363	1.1405	1.1405	0.26491	0.847296	-1.18023	0.0914836	1.34604	1.34604
1553340_s_at	83650 /// 146861 /// 646000	SLC35G3 /// SLC35G4P /// SLC35G5	solute carrier family 35, member G3 /// solute carrier family 35, member G4, pseudogene	NM_001282300 /// NM_054028 /// NM_152462	7.4185	7.46044	7.60032	7.4833	7.76837	7.4173	0.38742	1.11216	1.11216	0.549098	1.07351	1.07351	0.759268	1.036	1.036
1553341_at	131669	UROC1	urocanate hydratase 1	NM_001165974 /// NM_144639	5.01634	5.22949	5.2911	5.17596	5.34236	5.27213	0.171373	1.13629	1.13629	0.361435	1.07969	1.07969	0.525763	1.05242	1.05242
1553344_at	65217	PCDH15	protocadherin-related 15	NM_001142763 /// NM_001142764 /// NM_001142765 /// NM_001142766 /// NM_001142767 /// NM	3.18257	3.15215	3.19054	3.21668	3.07681	3.24859	0.952467	0.996774	-1.00324	0.649366	1.02544	1.02544	0.609737	0.972041	-1.02876
1553346_a_at	27327	TNRC6A	trinucleotide repeat containing 6A	NM_014494 /// XM_005255253 /// XM_005255254 /// XM_005255255 /// XM_005255256 /// XM_00	6.17196	6.07012	6.02149	6.02021	5.95433	6.20335	0.726436	0.971172	-1.02968	0.428923	0.932908	-1.07192	0.634071	1.04102	1.04102
1553347_s_at	3742	KCNA6	potassium voltage-gated channel, shaker-related subfamily, member 6	NM_002235 /// XM_005253686	5.97808	5.87486	6.06859	5.97243	6.20312	5.8792	0.484616	1.08275	1.08275	0.56089	1.06736	1.06736	0.895244	1.01442	1.01442
1553348_a_at	4799	NFX1	nuclear transcription factor, X-box binding 1	NM_002504 /// NM_147133 /// NM_147134 /// XM_005251473 /// XM_005251474 /// XM_00525147	6.65882	6.61695	6.39816	6.75668	6.50373	6.57543	0.559581	0.934129	-1.07052	0.714299	0.958954	-1.0428	0.817411	0.974112	-1.02658
1553349_at	196528	ARID2	AT rich interactive domain 2 (ARID, RFX-like)	NM_152641 /// XM_006719272 /// XM_006719273	6.51199	6.41871	5.90278	6.42845	5.81304	6.4919	0.440231	0.805035	-1.24218	0.457726	0.812403	-1.23092	0.972604	0.990931	-1.00915
1553350_at	205147	AMER3	APC membrane recruitment protein 3	NM_001105193 /// NM_001105194 /// NM_001105195 /// NM_152698	5.35817	5.40623	5.58498	5.3702	5.8137	5.51636	0.157832	1.21658	1.21658	0.572483	1.06836	1.06836	0.30278	1.13874	1.13874
1553351_at	161725	OTUD7A	OTU deubiquitinase 7A	NM_130901 /// XM_006720413	5.63493	5.72014	5.92581	5.81207	5.95872	5.85514	0.0495138	1.17234	1.17234	0.0759441	1.14187	1.14187	0.633377	1.02668	1.02668
1553352_x_at	30816	ERVW-1	endogenous retrovirus group W, member 1	NM_001130925 /// NM_014590	5.55632	5.56443	5.23763	5.5786	5.31755	5.43284	0.296805	0.879542	-1.13696	0.376407	0.899839	-1.11131	0.837183	0.977443	-1.02308
1553354_a_at	---	---	---	---	6.82322	6.79052	6.9326	6.76686	6.7993	6.76957	0.769654	0.984567	-1.01568	0.583761	1.03015	1.03015	0.419861	0.955748	-1.0463
1553355_at	---	---	---	---	4.64239	4.23576	4.56217	4.61672	4.7804	4.59783	0.265922	1.18924	1.18924	0.472189	1.10985	1.10985	0.624479	1.07153	1.07153
1553356_at	---	---	---	---	3.34133	3.23895	3.54014	3.26011	3.56158	3.39947	0.263077	1.14107	1.14107	0.485294	1.07922	1.07922	0.60244	1.05731	1.05731
1553357_at	158696	LINC00889	long intergenic non-protein coding RNA 889	NR_026935	3.64008	3.56198	3.50732	3.52794	3.64284	3.46324	0.59264	0.967286	-1.03382	0.375862	0.943834	-1.05951	0.689421	1.02485	1.02485
1553359_at	80028	FBXL18	F-box and leucine-rich repeat protein 18	NM_024963 /// XM_005249853 /// XM_005249854	8.23594	8.26752	8.47485	8.25921	8.53189	8.28021	0.338729	1.11289	1.11289	0.458604	1.0832	1.0832	0.792741	1.02741	1.02741
1553361_x_at	80028	FBXL18	F-box and leucine-rich repeat protein 18	NM_024963 /// XM_005249853 /// XM_005249854	7.94763	8.04474	8.11009	7.99974	8.27531	8.01479	0.309929	1.1087	1.1087	0.663447	1.04155	1.04155	0.513942	1.06447	1.06447
1553362_at	1768	DNAH6	dynein, axonemal, heavy chain 6	NM_001370 /// NM_173645 /// XM_006711956	3.13083	3.17154	3.06465	3.18189	3.0756	3.06519	0.21027	0.945538	-1.0576	0.621144	0.980833	-1.01954	0.374837	0.964015	-1.03733
1553363_at	154386	C6orf195	chromosome 6 open reading frame 195	NM_152554	5.04909	5.22497	5.35216	5.02146	5.35259	5.03234	0.800796	1.03917	1.03917	0.820555	1.0351	1.0351	0.979333	1.00393	1.00393
1553364_at	285848	PNPLA1	patatin-like phospholipase domain containing 1	NM_001039725 /// NM_001145716 /// NM_001145717 /// NM_173676	3.33117	3.27717	3.66319	3.50382	3.6694	3.58525	0.0245187	1.25107	1.25107	0.0358229	1.21363	1.21363	0.608238	1.03084	1.03084
1553365_at	120863	DEPDC4	DEP domain containing 4	NM_152317 /// XM_005268628 /// XR_245892	4.37462	4.64065	4.48469	4.31921	4.4668	4.43669	0.692969	0.962	-1.0395	0.471078	0.929364	-1.076	0.724233	1.03512	1.03512
1553366_s_at	51239 /// 200539	ANKRD23 /// ANKRD39	ankyrin repeat domain 23 /// ankyrin repeat domain 39	NM_016466 /// NM_144994	6.87458	6.593	6.89355	6.72373	6.98708	6.7317	0.513501	1.09096	1.09096	0.689462	1.05325	1.05325	0.784752	1.0358	1.0358
1553367_a_at	125965	COX6B2	cytochrome c oxidase subunit VIb polypeptide 2 (testis)	NM_144613	6.39734	6.39316	6.34476	6.34514	6.77275	6.28289	0.554802	1.09624	1.09624	0.817657	0.965734	-1.03548	0.427943	1.13514	1.13514
1553369_at	199786	FAM129C	family with sequence similarity 129, member C	NM_001098524 /// NM_173544 /// XM_005259813 /// XM_005259814 /// XM_006722684 /// XM_00	5.90559	5.81956	5.83699	5.60961	6.01066	5.76317	0.874484	1.01702	1.01702	0.397934	0.907975	-1.10135	0.331652	1.12009	1.12009
1553371_at	284656	EPHA10	EPH receptor A10	NM_001004338 /// NM_001099439 /// NM_173641 /// XM_006710584 /// XR_246258	4.21515	4.3382	4.49959	4.09011	4.72378	4.36422	0.32576	1.20358	1.20358	0.941505	1.01268	1.01268	0.354517	1.18851	1.18851
1553372_at	---	---	---	---	5.08642	5.08201	5.0793	5.16804	5.73229	5.12558	0.262259	1.2699	1.2699	0.884773	1.02773	1.02773	0.309806	1.23564	1.23564
1553373_at	128025	WDR64	WD repeat domain 64	NM_144625 /// XM_006711736	4.58532	4.64246	4.73728	4.71058	4.83187	4.76983	0.0139913	1.13837	1.13837	0.0555709	1.07926	1.07926	0.123024	1.05477	1.05477
1553374_at	55412	PRO2949	uncharacterized protein PRO2949	---	3.20207	3.49164	3.49895	3.44847	3.39135	3.37386	0.785569	1.02509	1.02509	0.368777	1.09191	1.09191	0.503627	0.938805	-1.06518
1553375_at	114781	BTBD9	BTB (POZ) domain containing 9	NM_001099272 /// NM_001172418 /// NM_052893 /// NM_152733 /// XM_005248841	5.23897	5.52802	5.65574	5.54892	5.6657	5.63209	0.126907	1.20197	1.20197	0.18221	1.16379	1.16379	0.737342	1.0328	1.0328
1553376_a_at	126859	AXDND1	axonemal dynein light chain domain containing 1	NM_144696 /// NM_182766 /// NR_073544 /// XM_006711157 /// XM_006711158 /// XM_00671115	4.08633	4.11339	4.13307	4.06688	4.25589	4.03726	0.653053	1.03291	1.03291	0.999104	1.00008	1.00008	0.653817	1.03283	1.03283
1553378_a_at	256957	HEATR9	HEAT repeat containing 9	NM_152781 /// XM_005257955 /// XM_005257956 /// XM_005257957 /// XM_005278233 /// XM_00	4.79034	4.46023	4.879	4.63556	4.60279	4.30504	0.468296	0.888	-1.12613	0.568892	1.09581	1.09581	0.238882	0.810362	-1.23402
1553380_at	165631	PARP15	poly (ADP-ribose) polymerase family, member 15	NM_001113523 /// NM_152615 /// XM_005247159 /// XM_005247160 /// XM_005247161 /// XM_00	3.73377	3.73492	3.50465	3.71837	3.7022	3.71143	0.773217	0.981096	-1.01927	0.254271	0.91838	-1.08887	0.354978	1.06829	1.06829
1553383_at	143872	ARHGAP42	Rho GTPase activating protein 42	NM_152432	3.45633	3.49903	3.54201	3.40998	3.5143	3.60541	0.312077	1.05861	1.05861	0.981711	0.998832	-1.00117	0.30395	1.05985	1.05985
1553385_at	84931	LINC01101	long intergenic non-protein coding RNA 1101	NM_032845 /// NR_027181	6.2337	6.26415	6.60653	6.33893	6.48274	6.466	0.13323	1.16913	1.16913	0.135147	1.16781	1.16781	0.989092	1.00113	1.00113
1553386_at	84879	MFSD2A	major facilitator superfamily domain containing 2A	NM_001136493 /// NM_001287808 /// NM_001287809 /// NM_032793 /// NR_109896 /// XM_00527	6.00141	6.25355	6.23035	6.41721	6.23355	6.02895	0.981881	1.00262	1.00262	0.289482	1.14576	1.14576	0.297137	0.875071	-1.14276
1553387_at	472	ATM	ATM serine/threonine kinase	NM_000051 /// NM_138292 /// NM_138293 /// XM_005271561 /// XM_005271562 /// XM_00527156	5.22304	5.1579	5.13565	5.06758	5.10205	5.05284	0.0800595	0.924646	-1.0815	0.133089	0.940271	-1.06352	0.616317	0.983382	-1.0169
1553388_at	221301	FAM26D	family with sequence similarity 26, member D	NM_001256887 /// NM_001256888 /// NM_001256889 /// NM_153036 /// XM_005266860	3.93292	3.81017	4.10849	4.14831	4.06807	3.84119	0.492414	1.05928	1.05928	0.0949712	1.19488	1.19488	0.201426	0.88652	-1.12801
1553389_at	27031	NPHP3	nephronophthisis 3 (adolescent)	NM_153240	5.05196	5.20229	5.35343	5.41154	5.31795	5.15427	0.329233	1.07847	1.07847	0.0723669	1.19363	1.19363	0.216474	0.903518	-1.10679
1553390_at	285973	ATG9B	autophagy related 9B	NM_173681 /// NR_073169	4.81437	4.64156	5.22904	5.11788	5.41807	4.67337	0.387894	1.2464	1.2464	0.252649	1.36179	1.36179	0.712605	0.915264	-1.09258
1553391_at	254158	CXorf58	chromosome X open reading frame 58	NM_001169574 /// NM_152761	5.01026	5.10995	5.19536	5.13968	5.25784	5.12253	0.16973	1.09436	1.09436	0.233956	1.0773	1.0773	0.774334	1.01584	1.01584
1553392_at	146779 /// 102724660	EFCAB3 /// LOC102724660	EF-hand calcium binding domain 3 /// uncharacterized LOC102724660	NM_001144933 /// NM_173503 /// XR_426236 /// XR_426237 /// XR_428245 /// XR_428246 ///	4.5542	4.83076	4.50012	5.04925	4.58682	5.24751	0.585069	1.16852	1.16852	0.837776	1.05864	1.05864	0.724774	1.1038	1.1038
1553394_a_at	7021	TFAP2B	transcription factor AP-2 beta (activating enhancer binding protein 2 beta)	NM_003221 /// XM_006715176 /// XM_006715177 /// XM_006715178	3.79722	3.80563	3.76337	3.96868	4.1677	3.8098	0.347281	1.13865	1.13865	0.726949	1.0458	1.0458	0.519064	1.08879	1.08879
1553395_a_at	131450	CD200R1	CD200 receptor 1	NM_138806 /// NM_138939 /// NM_138940 /// NM_170780 /// XM_006713491 /// XM_006713492	5.4045	5.54745	5.4205	5.48406	5.80352	5.54971	0.197833	1.14921	1.14921	0.85809	0.98371	-1.01656	0.162543	1.16824	1.16824
1553396_a_at	152206	CCDC13	coiled-coil domain containing 13	NM_144719 /// XM_005264898 /// XM_005264899	6.73458	6.5508	6.34274	6.42577	6.68412	6.15283	0.405102	0.856059	-1.16814	0.346509	0.835994	-1.19618	0.892097	1.024	1.024
1553397_at	152206	CCDC13	coiled-coil domain containing 13	NM_144719 /// XM_005264898 /// XM_005264899	7.87735	7.71382	8.02918	7.90671	8.1832	7.78339	0.381169	1.13896	1.13896	0.41643	1.1269	1.1269	0.93852	1.0107	1.0107
1553398_at	---	---	---	---	4.03057	3.95463	4.09591	3.86907	4.24208	4.11416	0.192494	1.13723	1.13723	0.933043	0.99302	-1.00703	0.175497	1.14522	1.14522
1553399_a_at	147081 /// 401884	CRHR1-IT1 /// MGC57346	CRHR1 intronic transcript 1 (non-protein coding) /// uncharacterized LOC401884	NM_152466 /// NR_026680 /// NR_026905 /// NR_026906 /// NR_027295	7.56941	7.46411	7.70354	7.77559	8.26608	7.82813	0.0652233	1.44428	1.44428	0.317459	1.167	1.167	0.197218	1.2376	1.2376
1553400_a_at	147081 /// 401884	CRHR1-IT1 /// MGC57346	CRHR1 intronic transcript 1 (non-protein coding) /// uncharacterized LOC401884	NM_152466 /// NR_026680 /// NR_026905 /// NR_026906 /// NR_027295	6.98177	7.05703	7.18461	7.09373	6.69816	7.10628	0.547713	0.921992	-1.08461	0.539467	1.08656	1.08656	0.265281	0.84854	-1.17849
1553401_at	259249	MRGPRX1	MAS-related GPR, member X1	NM_147199	3.80113	3.87475	3.76962	3.8379	3.91082	3.82193	0.639405	1.0199	1.0199	0.576669	0.976586	-1.02398	0.33575	1.04436	1.04436
1553402_a_at	3077	HFE	hemochromatosis	NM_000410 /// NM_139002 /// NM_139003 /// NM_139004 /// NM_139005 /// NM_139006 /// NM_	4.76918	5.01312	4.57036	4.86854	4.45098	4.95353	0.517856	0.877277	-1.13989	0.55405	0.887793	-1.12639	0.951164	0.988155	-1.01199
1553403_at	117579	RLN3	relaxin 3	NM_080864	5.18844	5.03495	5.3977	5.35817	5.33239	5.23782	0.104847	1.12773	1.12773	0.0385447	1.20267	1.20267	0.305723	0.937683	-1.06646
1553405_a_at	64478	CSMD1	CUB and Sushi multiple domains 1	NM_033225	4.68577	4.77477	4.76513	4.90445	5.28104	4.9191	0.107281	1.29217	1.29217	0.565734	1.07514	1.07514	0.200967	1.20187	1.20187
1553407_at	23499	MACF1	microtubule-actin crosslinking factor 1	NM_012090 /// NM_033044 /// XM_005270694 /// XM_005270695 /// XM_005270696 /// XM_00527	5.81194	5.75586	5.71629	5.8028	5.46056	5.71453	0.177567	0.872753	-1.1458	0.841669	0.983261	-1.01702	0.221857	0.887611	-1.12662
1553409_at	80070	ADAMTS20	ADAM metallopeptidase with thrombospondin type 1 motif, 20	NM_025003 /// NM_175851	3.80521	3.75106	3.76071	3.79418	3.95136	3.73744	0.519681	1.047	1.047	0.994458	0.999524	-1.00048	0.515688	1.0475	1.0475
1553410_a_at	94160	ABCC12	ATP-binding cassette, sub-family C (CFTR/MRP), member 12	NM_033226 /// NM_145187 /// NM_145188 /// NM_145189 /// NM_145190	4.7379	4.83453	5.30744	4.7913	5.16983	4.84634	0.443108	1.16624	1.16624	0.372744	1.20011	1.20011	0.880163	0.971785	-1.02903
1553411_s_at	27164	SALL3	spalt-like transcription factor 3	NM_171999	4.76439	4.69912	5.04986	4.74781	5.12509	4.57347	0.67982	1.08487	1.08487	0.563571	1.12278	1.12278	0.860029	0.966237	-1.03494
1553412_at	84871	AGBL4	ATP/GTP binding protein-like 4	NM_032785 /// XM_006710986	6.22132	6.42576	6.31577	6.26114	6.44107	6.40835	0.330927	1.07264	1.07264	0.715033	0.975973	-1.02462	0.216965	1.09905	1.09905
1553413_at	80078	FLJ13744	uncharacterized FLJ13744	---	5.2882	5.17457	5.40115	5.3842	5.48764	5.3601	0.0709458	1.14273	1.14273	0.10485	1.11828	1.11828	0.686379	1.02186	1.02186
1553415_at	246213	SLC17A8	solute carrier family 17 (vesicular glutamate transporter), member 8	NM_001145288 /// NM_139319	3.58278	3.55745	3.62373	3.57786	3.47545	3.59777	0.581098	0.977045	-1.02349	0.61173	1.02149	1.02149	0.322572	0.956486	-1.04549
1553417_at	283171	C11orf44	chromosome 11 open reading frame 44	NM_001271983	5.37806	5.32527	5.60403	5.25425	5.9683	5.27759	0.454786	1.20688	1.20688	0.82257	1.05517	1.05517	0.583957	1.14377	1.14377
1553418_a_at	129684	CNTNAP5	contactin associated protein-like 5	NM_130773 /// NM_138996 /// XM_006712258	5.51756	5.366	5.42737	5.40641	5.49557	5.65852	0.234853	1.0983	1.0983	0.802748	0.982897	-1.0174	0.177504	1.11741	1.11741
1553420_at	150538	SATB2-AS1	SATB2 antisense RNA 1	NM_153031 /// NR_026830	4.52357	4.55362	4.50043	4.55515	4.59174	4.56992	0.21569	1.02971	1.02971	0.715844	0.99254	-1.00752	0.144217	1.03745	1.03745
1553422_s_at	54715	RBFOX1	RNA binding protein, fox-1 homolog (C. elegans) 1	NM_001142333 /// NM_001142334 /// NM_018723 /// NM_145891 /// NM_145892 /// NM_145893 /	6.28774	6.15748	6.53396	6.2534	6.63422	6.3226	0.248844	1.194	1.194	0.410314	1.12589	1.12589	0.66869	1.06049	1.06049
1553423_a_at	146857	SLFN13	schlafen family member 13	NM_144682 /// XM_005257922 /// XM_005257923 /// XM_006721720	7.05168	6.79789	6.38419	6.68917	5.90123	6.33047	0.0427784	0.570803	-1.75192	0.202347	0.764134	-1.30867	0.17601	0.746993	-1.3387
1553424_at	283461	C12orf40	chromosome 12 open reading frame 40	NM_001031748 /// NM_173599 /// XM_005268806 /// XM_006719358 /// XR_245921	3.78823	3.64387	4.08936	3.96486	4.37635	3.76874	0.26386	1.28031	1.28031	0.317439	1.24062	1.24062	0.872389	1.03199	1.03199
1553425_at	149465	WDR65	WD repeat domain 65	NM_001167965 /// NM_001167966 /// NM_001195831 /// NM_152498 /// NR_030778 /// XM_00527	4.5642	4.51352	4.72682	4.54299	4.62473	4.66583	0.273764	1.07655	1.07655	0.314255	1.06884	1.06884	0.904567	1.00722	1.00722
1553426_at	285668	C5orf64	chromosome 5 open reading frame 64	NM_173667	4.10751	4.07279	3.99566	3.92406	3.90418	4.09332	0.355036	0.938611	-1.0654	0.217725	0.913648	-1.09451	0.6741	1.02732	1.02732
1553427_at	170689	ADAMTS15	ADAM metallopeptidase with thrombospondin type 1 motif, 15	NM_139055 /// XM_005271419 /// XM_006718773	5.79858	5.82124	5.97851	6.22356	6.13349	6.07367	0.0656284	1.22575	1.22575	0.0669746	1.22359	1.22359	0.981912	1.00177	1.00177
1553428_at	285780	LY86-AS1	LY86 antisense RNA 1	NM_173675 /// NR_026970	3.60206	3.72001	3.70993	3.62913	3.7879	3.64058	0.570673	1.03756	1.03756	0.925711	1.0059	1.0059	0.630688	1.03148	1.03148
1553429_at	158263	FLJ31713	uncharacterized protein FLJ31713	NM_152575 /// XR_041881 /// XR_041882	6.15305	6.16886	6.37368	6.28596	6.49161	6.34274	0.0363276	1.19434	1.19434	0.0972897	1.12417	1.12417	0.305341	1.06242	1.06242
1553430_a_at	128178	EDARADD	EDAR-associated death domain	NM_080738 /// NM_145861	6.11148	6.16808	6.63744	6.15056	6.47855	6.26328	0.367884	1.17376	1.17376	0.328861	1.19269	1.19269	0.922529	0.984123	-1.01613
1553432_s_at	146183 /// 653786 /// 101060424	LOC101060424 /// LOC653786 /// OTOA	otoancorin-like /// otoancorin pseudogene /// otoancorin	NM_001161683 /// NM_144672 /// NM_170664 /// NR_003676 /// XR_172154	5.45373	5.47027	5.6073	5.47335	5.95799	5.47815	0.297297	1.19422	1.19422	0.725992	1.05579	1.05579	0.446708	1.13111	1.13111
1553433_at	203238	CCDC171	coiled-coil domain containing 171	NM_173550 /// XM_005251397 /// XM_005251398 /// XM_005251399	3.20117	3.22591	3.25951	3.06789	3.3026	3.2734	0.419459	1.05297	1.05297	0.576439	0.966045	-1.03515	0.217081	1.08998	1.08998
1553434_at	163720	CYP4Z2P	cytochrome P450, family 4, subfamily Z, polypeptide 2, pseudogene	NR_002788	3.86785	3.99505	3.76657	4.1246	3.9713	3.89038	0.997184	0.999579	-1.00042	0.934555	1.00985	1.00985	0.931755	0.989827	-1.01028
1553435_at	147276	C18orf15	chromosome 18 open reading frame 15	XR_040984 /// XR_040985	5.83859	6.06668	5.91416	5.95489	5.9621	5.98188	0.851498	1.01351	1.01351	0.860886	0.987525	-1.01263	0.719488	1.02631	1.02631
1553436_at	283463	MUC19	mucin 19, oligomeric	NM_173600	4.43583	4.36321	4.75623	4.48434	4.68432	4.62919	0.115474	1.19519	1.19519	0.155815	1.16535	1.16535	0.775809	1.0256	1.0256
1553437_at	127707	KLHDC7A	kelch domain containing 7A	NM_152375	5.27128	5.22267	5.31713	5.26652	5.46644	5.41172	0.0131931	1.14243	1.14243	0.304889	1.03158	1.03158	0.0270513	1.10746	1.10746
1553438_at	100505621	C11orf72	chromosome 11 open reading frame 72	NM_173578 /// XM_003119187 /// XM_003119502	8.26315	8.16425	8.25295	8.15129	8.37329	8.14814	0.694402	1.03313	1.03313	0.921823	0.992004	-1.00806	0.627077	1.04145	1.04145
1553439_at	---	---	---	---	6.5456	6.53081	6.67218	6.55472	6.84584	6.66354	0.0925419	1.1619	1.1619	0.458765	1.05354	1.05354	0.209721	1.10285	1.10285
1553440_at	147429	AQP4-AS1	AQP4 antisense RNA 1	NM_153010 /// NR_026908	3.54261	3.32652	3.48915	3.37504	3.41858	3.52267	0.761359	1.02531	1.02531	0.983274	0.998291	-1.00171	0.745876	1.02707	1.02707
1553441_at	85445	CNTNAP4	contactin associated protein-like 4	NM_033401 /// NM_138994	3.02407	2.90769	3.04517	3.04714	2.91288	2.84196	0.210116	0.940526	-1.06323	0.244807	1.05722	1.05722	0.0562046	0.889622	-1.12407
1553442_a_at	85445	CNTNAP4	contactin associated protein-like 4	NM_033401 /// NM_138994	4.37246	4.45694	4.63051	4.38565	4.53589	4.40519	0.669506	1.03946	1.03946	0.488034	1.06687	1.06687	0.772055	0.974313	-1.02636
1553443_at	439941	FER1L6-AS1	FER1L6 antisense RNA 1	NM_001038706 /// NR_040044	4.59982	4.74371	4.93207	4.9385	4.75647	4.72371	0.339565	1.0485	1.0485	0.0221665	1.2004	1.2004	0.0479654	0.873457	-1.14488
1553444_a_at	148345	C1orf127	chromosome 1 open reading frame 127	NM_001170754 /// NM_173507 /// XM_006710377	7.13655	7.11695	7.37024	7.14313	7.30854	7.14625	0.44316	1.07226	1.07226	0.337986	1.09424	1.09424	0.814247	0.979905	-1.02051
1553446_at	100996634	LOC100996634	transmembrane protein FLJ37396	NM_001277339 /// XM_005266792	5.19401	5.08455	5.10976	5.11318	5.17335	5.24314	0.284224	1.04896	1.04896	0.636188	0.980908	-1.01946	0.165434	1.06938	1.06938
1553447_at	123624	AGBL1	ATP/GTP binding protein-like 1	NM_152336	5.5356	5.69432	6.03405	5.80551	5.97134	5.63895	0.361259	1.14091	1.14091	0.183467	1.23526	1.23526	0.5633	0.923619	-1.0827
1553448_at	285759	FLJ34503	uncharacterized FLJ34503	NM_001039528 /// NM_173673 /// NR_027060	4.62886	4.54257	4.60922	4.49711	4.88391	4.45295	0.685375	1.05901	1.05901	0.87166	0.97769	-1.02282	0.577737	1.08318	1.08318
1553449_at	283860	LINC00304	long intergenic non-protein coding RNA 304	NM_173617 /// NR_024347	5.92309	5.83752	6.05404	6.06977	6.45636	6.04816	0.117021	1.2941	1.2941	0.364683	1.13414	1.13414	0.345323	1.14104	1.14104
1553450_s_at	283860	LINC00304	long intergenic non-protein coding RNA 304	NM_173617 /// NR_024347	4.53203	4.56713	4.71757	4.6102	4.93067	4.59872	0.229935	1.1608	1.1608	0.48295	1.08245	1.08245	0.532042	1.07238	1.07238
1553451_at	283847	CCDC79	coiled-coil domain containing 79	NM_001136505 /// NM_173616 /// XM_006721177 /// XR_429718	4.73363	4.7407	5.18775	4.74177	5.33232	4.84524	0.283244	1.27599	1.27599	0.460596	1.17088	1.17088	0.676833	1.08976	1.08976
1553452_at	283446	MYO1H	myosin IH	NM_001101421 /// NM_173597	4.43685	4.29704	4.39887	4.51735	4.39229	4.43907	0.572764	1.03436	1.03436	0.322818	1.06523	1.06523	0.620899	0.971016	-1.02985
1553453_at	142686	ASB14	ankyrin repeat and SOCS box containing 14	NM_001142733 /// NM_130387 /// XM_005264884 /// XM_005264885 /// XM_006712982	4.7765	4.93963	5.06194	4.9008	5.22881	4.82895	0.430939	1.12569	1.12569	0.559068	1.08923	1.08923	0.816979	1.03348	1.03348
1553454_at	126638	RPTN	repetin	NM_001122965 /// NM_152364	3.71531	3.4509	3.6726	3.54261	3.6694	3.52558	0.92119	1.01002	1.01002	0.866447	1.01713	1.01713	0.944538	0.993016	-1.00703
1553456_at	---	---	---	---	4.5158	4.71042	4.76375	4.60807	4.41982	4.55497	0.356879	0.916548	-1.09105	0.573989	1.05176	1.05176	0.184823	0.871445	-1.14752
1553457_at	100996279	LINC00269	long intergenic non-protein coding RNA 269	NR_103715	6.71577	6.77919	6.79421	6.62812	6.75767	6.7331	0.979	0.99855	-1.00145	0.654218	0.975145	-1.02549	0.672318	1.024	1.024
1553458_at	196740	VSTM4	V-set and transmembrane domain containing 4	NM_001031746 /// NM_144984 /// XM_006717689 /// XR_246075	6.13249	5.95973	6.41965	6.21975	6.38398	6.27949	0.0906663	1.21894	1.21894	0.0995129	1.20881	1.20881	0.923915	1.00838	1.00838
1553459_at	284992	CCDC150	coiled-coil domain containing 150	NM_001080539 /// NM_173466 /// NM_173646 /// XM_006712438 /// XM_006712439	5.99543	6.03243	5.82235	5.96159	6.13862	6.02905	0.413976	1.04964	1.04964	0.197419	0.918937	-1.08821	0.0806298	1.14224	1.14224
1553460_at	285051	C2orf61	chromosome 2 open reading frame 61	NM_001163561 /// NM_173649	5.77107	5.59059	5.99715	5.58211	6.19089	5.8552	0.233578	1.2677	1.2677	0.668518	1.07833	1.07833	0.384992	1.17561	1.17561
1553461_at	171483	FAM9B	family with sequence similarity 9, member B	NM_173696 /// NM_205849 /// XM_005274456	4.37864	4.34516	4.61194	4.44956	4.59317	4.47901	0.124218	1.12833	1.12833	0.132168	1.12416	1.12416	0.952257	1.00371	1.00371
1553462_at	---	---	---	---	3.46049	3.64478	3.33475	3.59609	3.35842	3.62635	0.74694	0.9591	-1.04264	0.643924	0.941339	-1.06232	0.884257	1.01887	1.01887
1553464_at	286023	FLJ40288	uncharacterized FLJ40288	NM_173682 /// NR_046323	7.78116	7.65131	7.83223	7.68088	7.9112	7.78942	0.254543	1.09739	1.09739	0.700982	1.02834	1.02834	0.398192	1.06714	1.06714
1553465_a_at	221223	CES5A	carboxylesterase 5A	NM_001143685 /// NM_001190158 /// NM_145024 /// XM_005255841 /// XM_005276868	5.29112	5.80881	5.65908	5.35817	5.46476	5.491	0.78751	0.951262	-1.05123	0.876588	0.971753	-1.02907	0.907955	0.978914	-1.02154
1553466_at	286464	CHDC2	calponin homology domain containing 2	NM_173695	5.98952	6.00299	6.3386	5.95758	6.03276	5.83232	0.741139	0.9568	-1.04515	0.451384	1.11099	1.11099	0.307727	0.861217	-1.16115
1553467_at	347442 /// 439944 /// 101928481	DCAF8L2 /// FLJ32742 /// LOC101928481	DDB1 and CUL4 associated factor 8-like 2 /// uncharacterized locus FLJ32742 /// unchara	NM_001136533 /// XR_247304 /// XR_247305 /// XR_250635 /// XR_250636 /// XR_254133 ///	4.92986	5.05783	5.18438	4.9344	4.99376	4.82558	0.573467	0.943324	-1.06008	0.65742	1.04648	1.04648	0.344151	0.901425	-1.10936
1553468_at	100288805	HYDIN2	HYDIN2, axonemal central pair apparatus protein (pseudogene)	NR_049745 /// NR_103556	4.31881	4.52723	4.75468	4.36184	4.51899	4.43896	0.781457	1.03955	1.03955	0.51656	1.09828	1.09828	0.696329	0.946526	-1.0565
1553470_at	8632	DNAH17	dynein, axonemal, heavy chain 17	NM_003727 /// NM_173628	4.3461	4.23791	4.43733	4.47498	4.4844	4.32449	0.255958	1.08105	1.08105	0.13351	1.12051	1.12051	0.56543	0.964789	-1.0365
1553471_at	146861	SLC35G3	solute carrier family 35, member G3	NM_152462	4.21755	4.2292	4.26714	4.3306	4.40596	4.30888	0.0669115	1.09737	1.09737	0.21082	1.05372	1.05372	0.306233	1.04142	1.04142
1553472_at	150596	FLJ32955	uncharacterized protein FLJ32955	NM_153041 /// XR_108437 /// XR_112398 /// XR_171341	3.92333	3.68145	3.97734	3.87929	3.9702	3.86142	0.398276	1.08179	1.08179	0.355086	1.09121	1.09121	0.920546	0.991367	-1.00871
1553474_at	100288966	LOC100288966	POTE ankyrin domain family member D-like	NM_001257362 /// XM_006709930	3.01283	3.04401	3.09644	3.21521	3.27775	3.27442	0.0159224	1.18729	1.18729	0.084639	1.09233	1.09233	0.0960447	1.08693	1.08693
1553475_at	---	---	---	---	4.31686	4.22209	4.63369	4.42849	4.79621	4.29569	0.305336	1.21123	1.21123	0.327587	1.19882	1.19882	0.951316	1.01036	1.01036
1553478_at	283165	KIRREL3-AS3	KIRREL3 antisense RNA 3	NM_173579 /// NR_040078	5.33549	5.34437	5.51288	5.50197	5.88769	5.5292	0.0864753	1.29102	1.29102	0.335781	1.12311	1.12311	0.263525	1.14951	1.14951
1553479_at	284339	TMEM145	transmembrane protein 145	NM_173633 /// XM_005258781	5.13754	4.92429	5.16675	5.13754	5.5602	5.27007	0.0800097	1.30516	1.30516	0.471317	1.08766	1.08766	0.172548	1.19997	1.19997
1553482_at	145858	C15orf32	chromosome 15 open reading frame 32	NM_153040 /// XM_005254870	3.85911	3.99936	4.21562	3.96988	4.16123	3.96433	0.412647	1.09699	1.09699	0.329297	1.12002	1.12002	0.844991	0.979439	-1.02099
1553483_at	254187	TSGA10IP	testis specific, 10 interacting protein	NM_152762	6.62672	6.56311	6.63032	6.54822	6.67291	6.77136	0.117611	1.09219	1.09219	0.929058	0.996092	-1.00392	0.107495	1.09647	1.09647
1553484_at	144360	LINC00477	long intergenic non-protein coding RNA 477	NM_144667 /// NR_029451	4.02643	4.0935	4.02823	4.06179	4.38781	4.21835	0.048828	1.18354	1.18354	0.855932	0.989687	-1.01042	0.0421162	1.19588	1.19588
1553485_at	151278	CCDC140	coiled-coil domain containing 140	NM_153038	5.59221	5.66684	5.77225	5.68056	5.60105	5.95917	0.400165	1.11002	1.11002	0.57386	1.06945	1.06945	0.75024	1.03793	1.03793
1553486_a_at	284099	C17orf78	chromosome 17 open reading frame 78	NM_173625 /// XM_005257239 /// XM_006725319	4.43462	4.38256	4.52701	4.51315	4.52945	4.31657	0.882374	1.01005	1.01005	0.301954	1.08034	1.08034	0.358192	0.934934	-1.06959
1553488_at	146279	TEKT5	tektin 5	NM_144674 /// XM_005255128	6.257	6.37197	6.42487	6.14434	6.31094	6.34568	0.918664	1.00963	1.00963	0.825896	0.979501	-1.02093	0.748923	1.03076	1.03076
1553489_a_at	146279	TEKT5	tektin 5	NM_144674 /// XM_005255128	4.96953	5.24565	5.22396	5.52017	5.37476	5.24577	0.327141	1.15083	1.15083	0.224821	1.2012	1.2012	0.745264	0.958066	-1.04377
1553491_at	283455	KSR2	kinase suppressor of ras 2	NM_173598 /// XM_006719357	4.91463	4.92704	5.05128	4.88505	5.09868	4.84291	0.715376	1.03524	1.03524	0.7294	1.03335	1.03335	0.984517	1.00182	1.00182
1553492_a_at	5075	PAX1	paired box 1	NM_001257096 /// NM_006192	4.54886	4.56393	4.58409	4.47035	4.81173	4.58619	0.261444	1.10387	1.10387	0.796001	0.979981	-1.02043	0.195017	1.12642	1.12642
1553493_a_at	157739	TDH	L-threonine dehydrogenase (pseudogene)	NR_001578	5.66605	5.76439	5.75882	5.84152	5.96056	5.9113	0.0293577	1.16531	1.16531	0.2277	1.06065	1.06065	0.0944663	1.09867	1.09867
1553494_at	157739	TDH	L-threonine dehydrogenase (pseudogene)	NR_001578	3.22771	2.93971	3.16686	3.01328	3.50801	3.1366	0.32235	1.17985	1.17985	0.976834	1.00442	1.00442	0.33332	1.17465	1.17465
1553497_at	439916	LINC00615	long intergenic non-protein coding RNA 615	NM_001039384 /// NR_038868	3.30503	3.45414	3.54425	3.32323	3.53715	3.33588	0.704428	1.04025	1.04025	0.717867	1.03825	1.03825	0.985035	1.00193	1.00193
1553498_at	---	---	---	---	6.09607	6.09371	6.15211	6.17365	6.1935	6.14762	0.0354183	1.05385	1.05385	0.0463491	1.04825	1.04825	0.735433	1.00534	1.00534
1553499_s_at	327657	SERPINA9	serpin peptidase inhibitor, clade A (alpha-1 antiproteinase, antitrypsin), member 9	NM_001042518 /// NM_001284275 /// NM_001284276 /// NM_175739	7.09684	7.04813	7.30287	7.08374	7.3166	7.06556	0.451797	1.08568	1.08568	0.444209	1.08735	1.08735	0.988093	0.998458	-1.00154
1553500_at	26223	FBXL21	F-box and leucine-rich repeat protein 21 (gene/pseudogene)	NM_012159	6.26857	6.07567	6.04541	6.07645	6.14076	6.16606	0.831053	0.987117	-1.01305	0.260784	0.925826	-1.08012	0.333561	1.0662	1.0662
1553502_a_at	11217 /// 114299 /// 445815	AKAP2 /// PALM2 /// PALM2-AKAP2	A kinase (PRKA) anchor protein 2 /// paralemmin 2 /// PALM2-AKAP2 readthrough	NM_001004065 /// NM_001037293 /// NM_001136562 /// NM_001198656 /// NM_007203 /// NM_05	4.37421	4.33276	4.52701	4.0787	4.77423	4.40581	0.392678	1.17816	1.17816	0.844842	0.965513	-1.03572	0.313207	1.22024	1.22024
1553504_at	117196	MRGPRX4	MAS-related GPR, member X4	NM_054032	5.42788	5.47758	5.52334	5.52462	5.54974	5.50978	0.059626	1.05484	1.05484	0.0715466	1.05063	1.05063	0.838742	1.00401	1.00401
1553505_at	144568	A2ML1	alpha-2-macroglobulin-like 1	NM_001282424 /// NM_144670	4.43606	4.5408	4.67377	4.67338	4.59286	4.4963	0.405521	1.03969	1.03969	0.0499666	1.13693	1.13693	0.113272	0.914471	-1.09353
1553506_at	130749	CPO	carboxypeptidase O	NM_173077	5.63155	5.52039	5.55301	5.57036	5.67089	5.71248	0.0991108	1.08351	1.08351	0.789552	0.99015	-1.00995	0.0766737	1.09429	1.09429
1553507_a_at	2830	GPR6	G protein-coupled receptor 6	NM_001286099 /// NM_005284	6.69587	6.50372	6.92862	6.60224	6.95465	6.60943	0.447806	1.13465	1.13465	0.486359	1.12166	1.12166	0.941718	1.01158	1.01158
1553508_at	259283	MDS2	myelodysplastic syndrome 2 translocation associated	NR_027042	5.23647	5.11863	5.17455	5.00425	5.24304	5.22686	0.547038	1.04059	1.04059	0.375019	0.940728	-1.06301	0.184622	1.10615	1.10615
1553510_s_at	9125	RQCD1	RCD1 required for cell differentiation1 homolog (S. pombe)	NM_001271634 /// NM_001271635 /// NM_005444 /// NR_073390 /// XM_005246942 /// XM_00524	9.43262	9.3967	9.28325	9.38521	9.30975	9.43491	0.575171	0.971086	-1.02977	0.319208	0.945776	-1.05733	0.611969	1.02676	1.02676
1553511_at	125111	GJD3	gap junction protein, delta 3, 31.9kDa	NM_152219	6.71452	6.91173	7.03969	6.77202	6.96549	6.71915	0.873795	1.02044	1.02044	0.621281	1.06638	1.06638	0.731871	0.956918	-1.04502
1553512_at	3228	HOXC12	homeobox C12	NM_173860	5.10202	5.34689	5.32483	5.26468	5.81874	5.35515	0.191058	1.28564	1.28564	0.765625	1.04994	1.04994	0.268081	1.22449	1.22449
1553513_at	55350	VNN3	vanin 3	NM_001291702 /// NM_001291703 /// NM_018399 /// NM_078625 /// NR_028290 /// NR_028291	3.6149	3.58809	3.68126	3.63867	3.81707	3.54113	0.546546	1.05526	1.05526	0.644815	1.04136	1.04136	0.877935	1.01335	1.01335
1553514_a_at	55350	VNN3	vanin 3	NM_001291702 /// NM_001291703 /// NM_018399 /// NM_078625 /// NR_028290 /// NR_028291	5.23417	5.36904	5.49557	5.36384	5.63135	5.44114	0.121147	1.17661	1.17661	0.325911	1.09285	1.09285	0.401698	1.07664	1.07664
1553515_at	150678	MYEOV2	myeloma overexpressed 2	NM_001163424 /// NM_138336	4.89694	4.82589	4.92312	4.82162	5.11412	4.80743	0.515175	1.0713	1.0713	0.940449	1.00762	1.00762	0.55941	1.06319	1.06319
1553517_at	222894	FERD3L	Fer3-like bHLH transcription factor	NM_152898	6.54894	6.58682	6.56506	6.56149	6.94222	6.48759	0.48751	1.10729	1.10729	0.981835	0.996815	-1.0032	0.475189	1.11082	1.11082
1553518_at	170949 /// 100287083	DEFT1P /// DEFT1P2	defensin, theta 1 pseudogene /// defensin, theta 1 pseudogene 2	NR_036686 /// NR_036687	5.59658	5.5622	5.81306	5.57649	5.89447	5.55264	0.459428	1.10509	1.10509	0.546626	1.08326	1.08326	0.876552	1.02015	1.02015
1553519_at	246705	LINC00314	long intergenic non-protein coding RNA 314	NM_145180 /// NR_027246	3.46248	3.47908	3.47354	3.52062	3.74087	3.67344	0.00623472	1.17803	1.17803	0.498464	1.0184	1.0184	0.00871606	1.15675	1.15675
1553521_at	140596 /// 503618	DEFB104A /// DEFB104B	defensin, beta 104A /// defensin, beta 104B	NM_001040702 /// NM_080389	4.80646	4.88661	4.89505	4.852	5.21404	4.79376	0.436101	1.11525	1.11525	0.887556	1.01889	1.01889	0.511574	1.09457	1.09457
1553523_at	338323	NLRP14	NLR family, pyrin domain containing 14	NM_176822 /// XM_006718218	6.46973	6.81444	6.5743	6.55718	6.83101	6.32131	0.810052	0.955334	-1.04675	0.781136	0.948458	-1.05434	0.969528	1.00725	1.00725
1553524_at	1607	DGKB	diacylglycerol kinase, beta 90kDa	NM_004080 /// NM_145695 /// XM_005249628 /// XM_005249629 /// XM_005249630 /// XM_00524	3.08253	3.02603	3.25641	3.11848	3.32277	2.9869	0.550632	1.07219	1.07219	0.440099	1.0967	1.0967	0.841882	0.977654	-1.02286
1553525_at	126204	NLRP13	NLR family, pyrin domain containing 13	NM_176810 /// XM_005258510	6.337	6.20067	6.50508	6.44525	6.59327	6.48628	0.0362497	1.20659	1.20659	0.0703518	1.15374	1.15374	0.451467	1.04581	1.04581
1553526_at	126205	NLRP8	NLR family, pyrin domain containing 8	NM_176811 /// XM_005258511	6.80822	6.95203	7.02709	6.91543	6.92447	6.99728	0.387425	1.05757	1.05757	0.337625	1.06521	1.06521	0.904984	0.992827	-1.00722
1553527_at	338321	NLRP9	NLR family, pyrin domain containing 9	NM_176820 /// XM_005258848	5.90004	5.86313	6.26645	5.84353	6.16565	6.09143	0.255037	1.1867	1.1867	0.397022	1.12771	1.12771	0.704019	1.05231	1.05231
1553528_a_at	6877	TAF5	TAF5 RNA polymerase II, TATA box binding protein (TBP)-associated factor, 100kDa	NM_006951	9.65666	9.55179	9.30958	9.54891	9.31798	9.48887	0.213259	0.87007	-1.14933	0.263445	0.885782	-1.12895	0.852431	0.982262	-1.01806
1553529_at	80834	TAS1R2	taste receptor, type 1, member 2	NM_152232	5.96435	6.04842	6.09053	5.72635	6.0281	6.05405	0.835176	1.02433	1.02433	0.567489	0.934361	-1.07025	0.449662	1.09629	1.09629
1553530_a_at	3688	ITGB1	integrin, beta 1 (fibronectin receptor, beta polypeptide, antigen CD29 includes MDF2, M	NM_002211 /// NM_033666 /// NM_033667 /// NM_033668 /// NM_033669 /// NM_133376 /// XM_	12.5879	12.4659	12.361	12.5354	12.4357	12.32	0.229001	0.90186	-1.10882	0.484328	0.946904	-1.05607	0.528446	0.95243	-1.04995
1553531_at	5046	PCSK6	proprotein convertase subtilisin/kexin type 6	NM_001291309 /// NM_002570 /// NM_138319 /// NM_138320 /// NM_138321 /// NM_138322 ///	4.48319	4.59007	4.61244	4.49344	4.77587	4.55101	0.342247	1.09187	1.09187	0.89405	1.01137	1.01137	0.399009	1.0796	1.0796
1553532_a_at	84905	ZNF341	zinc finger protein 341	NM_001282933 /// NM_001282935 /// NM_032819 /// NR_104259	5.91724	5.95071	6.01747	6.01011	6.11554	6.08259	0.00341279	1.12124	1.12124	0.0260416	1.05689	1.05689	0.0218499	1.06089	1.06089
1553533_at	56704	JPH1	junctophilin 1	NM_020647 /// XM_005251273 /// XM_005251274 /// XM_005251275	4.6297	4.67491	4.6943	4.6297	4.77931	4.53633	0.961149	1.00383	1.00383	0.931808	1.00674	1.00674	0.970563	0.997109	-1.0029
1553534_at	338322	NLRP10	NLR family, pyrin domain containing 10	NM_176821	4.8479	4.70897	4.94367	4.74959	5.27117	4.73967	0.410346	1.17039	1.17039	0.792999	1.04841	1.04841	0.552173	1.11635	1.11635
1553535_a_at	5905	RANGAP1	Ran GTPase activating protein 1	NM_001278651 /// NM_002883 /// XM_005261695 /// XM_005261696 /// XM_006724289	9.08861	9.11951	9.10505	9.0172	9.16885	9.19027	0.148412	1.05372	1.05372	0.351491	0.970678	-1.03021	0.0560582	1.08555	1.08555
1553536_at	10150	MBNL2	muscleblind-like splicing regulator 2	NM_144778 /// NM_207304 /// XM_005254018 /// XM_005254019 /// XM_005254020 /// XM_00525	5.5598	5.65568	5.64897	5.72528	5.50381	5.6881	0.904453	0.991863	-1.0082	0.444291	1.05657	1.05657	0.387259	0.93876	-1.06524
1553537_at	319101	KRT73	keratin 73	NM_175068	4.9008	4.7734	4.98629	4.98288	5.10295	4.82715	0.378152	1.09274	1.09274	0.319961	1.10763	1.10763	0.884876	0.986553	-1.01363
1553538_s_at	4512	COX1	cytochrome c oxidase subunit I	---	14.8815	14.889	14.6985	14.8071	14.7809	14.8171	0.16266	0.941986	-1.06159	0.0662167	0.912297	-1.09613	0.39634	1.03254	1.03254
1553539_at	121391	KRT74	keratin 74	NM_175053	5.56853	5.66757	5.66509	5.63209	6.19342	5.7489	0.154504	1.27732	1.27732	0.880276	1.0214	1.0214	0.181989	1.25056	1.25056
1553540_a_at	3177	SLC29A2	solute carrier family 29 (equilibrative nucleoside transporter), member 2	NM_001532 /// XM_006718523 /// XM_006718524 /// XM_006718525 /// XM_006718526 /// XM_00	5.91461	5.85866	6.03068	5.83367	6.20924	5.82289	0.520879	1.09386	1.09386	0.815139	1.03207	1.03207	0.670463	1.05987	1.05987
1553541_at	4009	LMX1A	LIM homeobox transcription factor 1, alpha	NM_001033507 /// NM_001174069 /// NM_177398 /// NM_177399 /// XM_006711319	4.41491	4.49458	4.62174	4.37421	4.81609	4.12005	0.967734	1.00928	1.00928	0.895708	1.03042	1.03042	0.927673	0.979482	-1.02095
1553542_at	202243	CCDC125	coiled-coil domain containing 125	NM_176816 /// XM_005248457 /// XM_005248458 /// XM_005248459 /// XM_005248460 /// XM_00	7.37128	7.36446	7.38455	7.30921	7.09264	7.19329	0.0220878	0.855651	-1.1687	0.710414	0.985557	-1.01465	0.0286151	0.868191	-1.15182
1553544_at	83550	GPR101	G protein-coupled receptor 101	NM_054021	6.15283	6.07512	6.26501	6.15211	6.18758	6.09495	0.713243	1.0191	1.0191	0.255855	1.06776	1.06776	0.392451	0.954423	-1.04775
1553545_at	286676	ILDR1	immunoglobulin-like domain containing receptor 1	NM_001199799 /// NM_001199800 /// NM_175924 /// XM_005247389 /// XM_006713606 /// XM_00	4.7442	4.98696	5.10787	4.93898	5.27371	4.95572	0.254593	1.18849	1.18849	0.438865	1.11562	1.11562	0.642149	1.06532	1.06532
1553546_at	---	---	---	---	3.16733	3.08003	3.33719	3.33523	3.19027	3.24582	0.111652	1.06759	1.06759	0.0151423	1.15872	1.15872	0.0680419	0.921358	-1.08535
1553547_at	---	---	---	---	4.33244	3.96142	4.38256	3.9022	4.13861	4.3108	0.782391	1.05539	1.05539	0.987021	0.996853	-1.00316	0.770209	1.05872	1.05872
1553549_at	317701	VN1R2	vomeronasal 1 receptor 2	NM_173856	4.35094	4.09021	4.3515	4.21124	4.36324	4.05957	0.961096	0.993665	-1.00638	0.748699	1.04304	1.04304	0.713227	0.952661	-1.04969
1553550_at	317705	VN1R5	vomeronasal 1 receptor 5 (gene/pseudogene)	NM_173858	4.85753	4.82143	5.20463	4.97565	5.10001	4.85139	0.398689	1.09902	1.09902	0.168621	1.18975	1.18975	0.470013	0.92374	-1.08256
1553551_s_at	4536	ND2	MTND2	---	14.541	14.5306	14.4823	14.5564	14.6102	14.5478	0.356868	1.03039	1.03039	0.706111	0.988631	-1.0115	0.230321	1.04224	1.04224
1553552_at	83551	TAAR8	trace amine associated receptor 8	NM_053278	6.3344	6.71258	6.7014	6.46183	6.85451	6.44758	0.641189	1.09244	1.09244	0.82909	1.04111	1.04111	0.796895	1.0493	1.0493
1553553_at	259285	TAS2R39	taste receptor, type 2, member 39	NM_176881	4.98261	5.08254	5.11049	4.98939	5.05634	4.97204	0.816836	0.987339	-1.01282	0.826684	1.01211	1.01211	0.656831	0.975524	-1.02509
1553555_at	5726	TAS2R38	taste receptor, type 2, member 38	NM_176817	5.93202	5.74733	6.04114	5.83596	6.38637	5.84859	0.342215	1.21235	1.21235	0.715503	1.07094	1.07094	0.520855	1.13204	1.13204
1553556_at	259286	TAS2R40	taste receptor, type 2, member 40	NM_176882	3.9789	3.70414	4.11293	3.9789	4.25505	3.94048	0.24783	1.19437	1.19437	0.336568	1.1522	1.1522	0.791008	1.0366	1.0366
1553558_at	259287	TAS2R41	taste receptor, type 2, member 41	NM_176883	5.52815	5.08785	5.84711	5.59105	5.61129	5.31206	0.569286	1.1124	1.1124	0.186825	1.32968	1.32968	0.364085	0.836591	-1.19533
1553559_at	134285	TMEM171	transmembrane protein 171	NM_001161342 /// NM_173490 /// XM_005248431 /// XM_005248432	5.99053	5.98478	5.96513	6.05025	6.42384	6.10077	0.137538	1.2097	1.2097	0.892551	1.01398	1.01398	0.158807	1.19302	1.19302
1553560_at	317703	VN1R4	vomeronasal 1 receptor 4	NM_173857	5.11757	5.05121	5.13736	4.98288	5.12445	5.05229	0.960878	1.00276	1.00276	0.766541	0.983316	-1.01697	0.730436	1.01977	1.01977
1553561_at	259296	TAS2R50	taste receptor, type 2, member 50	NM_176890	3.98	4.29014	4.07752	4.18007	4.12749	4.02586	0.70397	0.96033	-1.04131	0.966963	0.995657	-1.00436	0.733822	0.964519	-1.03679
1553562_at	926 /// 100996919	CD8B /// LOC100996919	CD8b molecule /// putative T-cell surface glycoprotein CD8 beta-2 chain-like	NM_001178100 /// NM_004931 /// NM_172099 /// NM_172101 /// NM_172102 /// NM_172213 ///	5.69158	5.81128	5.95953	5.75303	6.01096	5.89209	0.163346	1.14877	1.14877	0.406517	1.07538	1.07538	0.446007	1.06825	1.06825
1553564_at	140733	MACROD2	MACRO domain containing 2	NM_001033087 /// NM_080676 /// XM_005260667 /// XM_006723544	6.07782	6.3348	6.09164	6.14577	6.24023	6.20862	0.877465	1.01263	1.01263	0.476596	0.941083	-1.06261	0.399774	1.07603	1.07603
1553565_s_at	23576	DDAH1	dimethylarginine dimethylaminohydrolase 1	NM_001134445 /// NM_012137 /// XM_005270706 /// XM_005270707 /// XM_005270708 /// XM_00	6.18718	5.83929	6.08919	6.15626	6.67692	6.14856	0.221589	1.31906	1.31906	0.701714	1.07885	1.07885	0.345497	1.22266	1.22266
1553566_at	196500	PIANP	PILR alpha associated neural protein	NM_001244014 /// NM_001244015 /// NM_153685 /// XM_006718970	6.06092	5.96205	6.24784	6.01286	6.53783	5.73983	0.734385	1.09228	1.09228	0.751133	1.08588	1.08588	0.981776	1.00589	1.00589
1553567_s_at	4508	ATP6	ATP synthase F0 subunit 6	---	14.9126	14.8665	14.7979	14.8463	14.8506	14.8724	0.400629	0.980751	-1.01963	0.100174	0.954296	-1.04789	0.262975	1.02772	1.02772
1553568_a_at	3010	HIST1H1T	histone cluster 1, H1t	NM_005323	5.62715	5.48016	5.46385	5.58832	5.49958	5.55948	0.788651	0.983418	-1.01686	0.759824	0.981072	-1.01929	0.969257	1.00239	1.00239
1553569_at	4513	COX2	cytochrome c oxidase subunit II	---	14.9673	14.9857	14.8679	14.9229	14.8946	14.9331	0.114924	0.957516	-1.04437	0.0649974	0.945329	-1.05783	0.562151	1.01289	1.01289
1553570_x_at	4513	COX2	cytochrome c oxidase subunit II	---	14.9322	14.949	14.8594	14.8988	14.8969	14.8995	0.0945703	0.971069	-1.02979	0.0392959	0.958273	-1.04354	0.354955	1.01335	1.01335
1553572_a_at	114757	CYGB	cytoglobin	NM_134268 /// XM_005257005	7.06878	7.11781	7.19131	7.16675	7.31718	7.18486	0.0739635	1.11552	1.11552	0.238882	1.06122	1.06122	0.306008	1.05116	1.05116
1553573_s_at	1943	EFNA2	ephrin-A2	NM_001405	5.40305	5.40271	5.40402	5.37	5.56828	5.51819	0.0108247	1.10217	1.10217	0.566386	0.989055	-1.01107	0.00800672	1.11437	1.11437
1553574_at	338376	IFNE	interferon, epsilon	NM_176891	4.31017	4.26715	4.35256	4.31048	4.29427	4.34799	0.396826	1.02276	1.02276	0.284035	1.03015	1.03015	0.773108	0.992826	-1.00723
1553575_at	4541	ND6	NADH dehydrogenase, subunit 6 (complex I)	---	9.46363	9.67615	9.66745	9.64392	9.4093	9.71252	0.956448	0.993794	-1.00624	0.610727	1.06127	1.06127	0.575885	0.936418	-1.0679
1553579_a_at	10407 /// 653423	SPAG11A /// SPAG11B	sperm associated antigen 11A /// sperm associated antigen 11B	NM_001081552 /// NM_016512 /// NM_058200 /// NM_058201 /// NM_058202 /// NM_058203 ///	3.33141	3.61806	3.61734	3.50734	3.49802	3.46136	0.971139	1.00344	1.00344	0.537614	1.0626	1.0626	0.559385	0.944324	-1.05896
1553581_s_at	285672	SREK1IP1	SREK1-interacting protein 1	NM_173829	11.3112	11.3	11.3674	11.3593	11.3743	11.3938	0.00397679	1.05588	1.05588	0.00954164	1.04084	1.04084	0.12307	1.01445	1.01445
1553582_a_at	10407 /// 653423	SPAG11A /// SPAG11B	sperm associated antigen 11A /// sperm associated antigen 11B	NM_001081552 /// NM_016512 /// NM_058200 /// NM_058201 /// NM_058202 /// NM_058203 ///	5.38321	5.16259	5.23491	5.30776	5.42571	5.33363	0.372243	1.07681	1.07681	0.988708	0.998914	-1.00109	0.36623	1.07798	1.07798
1553583_a_at	7069	THRSP	thyroid hormone responsive	NM_003251	5.87291	5.86547	6.15404	5.83746	6.23727	5.95171	0.286201	1.16902	1.16902	0.519797	1.09169	1.09169	0.610241	1.07084	1.07084
1553584_at	79742	CXorf36	chromosome X open reading frame 36	NM_024689 /// NM_176819 /// XM_005272670 /// XM_006724559	6.83214	6.95089	7.1115	6.93846	7.24241	6.8435	0.470848	1.11068	1.11068	0.520732	1.09692	1.09692	0.928349	1.01254	1.01254
1553585_a_at	4104 /// 100533997	MAGEA10-MAGEA5 /// MAGEA5	MAGEA10-MAGEA5 readthrough /// melanoma antigen family A, 5	NM_001204811 /// NM_021049	4.72782	4.69478	4.80107	4.76401	4.94964	4.81578	0.0604721	1.12616	1.12616	0.308883	1.05062	1.05062	0.184195	1.0719	1.0719
1553586_at	283932	FBXL19-AS1	FBXL19 antisense RNA 1 (head to head)	NM_175901 /// NR_024348	5.97941	5.86845	6.16883	6.00838	6.31428	6.10261	0.0940759	1.218	1.218	0.255646	1.12092	1.12092	0.382913	1.08661	1.08661
1553587_a_at	56655	POLE4	polymerase (DNA-directed), epsilon 4, accessory subunit	NM_019896	9.44469	9.45051	9.03087	9.16636	9.04261	9.32912	0.136319	0.834085	-1.19892	0.0739881	0.785138	-1.27366	0.548479	1.06234	1.06234
1553588_at	4537 /// 30011	ND3 /// SH3KBP1	NADH dehydrogenase, subunit 3 (complex I) /// SH3-domain kinase binding protein 1	NM_001024666 /// NM_001184960 /// NM_031892 /// XM_005274494 /// XM_005274495 /// XM_00	14.9406	14.9325	14.835	14.9108	14.9007	14.9132	0.417076	0.979686	-1.02073	0.13685	0.956834	-1.04511	0.35934	1.02388	1.02388
1553589_a_at	10158	PDZK1IP1	PDZK1 interacting protein 1	NM_005764	11.7546	11.8314	11.8456	11.8177	11.6136	11.6715	0.0347679	0.901008	-1.10987	0.413631	1.02718	1.02718	0.0190177	0.877164	-1.14004
1553590_at	100131997 /// 100289124	FAM27E2 /// FAM27E3	family with sequence similarity 27, member E2 /// family with sequence similarity 27, m	NM_001024608 /// NR_103712 /// NR_103714 /// NR_103833	5.8873	5.80443	6.29555	6.23673	6.58736	5.94889	0.207931	1.34003	1.34003	0.20955	1.33818	1.33818	0.994465	1.00138	1.00138
1553591_at	644165	BCRP3	breakpoint cluster region pseudogene 3	NR_024494	5.48402	5.51297	5.71605	5.6979	6.22159	5.5808	0.221847	1.32198	1.32198	0.484308	1.15547	1.15547	0.512216	1.14411	1.14411
1553592_x_at	644165	BCRP3	breakpoint cluster region pseudogene 3	NR_024494	5.56343	5.86288	5.91258	5.99936	6.32207	5.88815	0.170207	1.31217	1.31217	0.346794	1.1833	1.1833	0.54323	1.10891	1.10891
1553593_a_at	6887	TAL2	T-cell acute lymphocytic leukemia 2	NM_005421	5.99009	5.80228	6.4252	6.11902	6.05801	6.1081	0.296092	1.1383	1.1383	0.0847505	1.29768	1.29768	0.29151	0.87718	-1.14002
1553594_a_at	3640	INSL3	insulin-like 3 (Leydig cell)	NM_001265587 /// NM_005543	6.54345	6.45931	6.70972	6.54217	6.69907	6.5787	0.227781	1.1	1.1	0.264362	1.09018	1.09018	0.895866	1.00901	1.00901
1553599_a_at	50511	SYCP3	synaptonemal complex protein 3	NM_001177948 /// NM_001177949 /// NM_153694 /// XM_005268922 /// XM_005268923 /// XM_00	3.69838	3.76473	3.67553	3.71884	3.6694	3.82405	0.844336	1.01057	1.01057	0.661238	0.976461	-1.02411	0.535225	1.03493	1.03493
1553600_at	259236	TMIE	transmembrane inner ear	NM_147196 /// XM_006713097 /// XM_006713098	6.29955	6.28349	6.44469	6.31352	6.67311	6.42175	0.114384	1.19409	1.19409	0.504889	1.06259	1.06259	0.242449	1.12376	1.12376
1553601_a_at	259236	TMIE	transmembrane inner ear	NM_147196 /// XM_006713097 /// XM_006713098	4.16331	4.26775	4.27446	4.2582	4.26775	4.3284	0.195658	1.05888	1.05888	0.382328	1.03584	1.03584	0.568838	1.02224	1.02224
1553602_at	118430	MUCL1	mucin-like 1	NM_058173	4.49989	4.82777	4.96337	4.96337	4.69839	4.46565	0.652459	0.944871	-1.05835	0.165536	1.23075	1.23075	0.102791	0.767722	-1.30256
1553603_s_at	64225	ATL2	atlastin GTPase 2	NM_001135673 /// NM_022374 /// NR_024191 /// XM_006712070 /// XM_006712071 /// XM_00671	7.40523	7.25966	7.09731	7.11557	6.69605	7.02661	0.0496802	0.721409	-1.38618	0.223344	0.855001	-1.16959	0.195475	0.843752	-1.18518
1553604_at	154664	ABCA13	ATP-binding cassette, sub-family A (ABC1), member 13	NM_152701	4.40225	4.2375	3.97494	4.2375	4.18108	4.61212	0.746782	1.05462	1.05462	0.396942	0.86235	-1.15962	0.272786	1.22296	1.22296
1553605_a_at	154664	ABCA13	ATP-binding cassette, sub-family A (ABC1), member 13	NM_152701	7.16312	7.12024	6.63889	7.07871	6.98926	7.58189	0.66609	1.10488	1.10488	0.417737	0.821946	-1.21663	0.252242	1.34423	1.34423
1553607_at	571 /// 193629 /// 100379661	BACH1 /// GRIK1-AS2 /// LINC00189	BTB and CNC homology 1, basic leucine zipper transcription factor 1 /// GRIK1 antisense	NM_001011545 /// NM_001186 /// NM_138968 /// NM_206866 /// NR_027072 /// NR_027655 ///	3.23203	3.45282	3.39125	3.36401	3.60226	3.43221	0.223699	1.12881	1.12881	0.778255	1.0247	1.0247	0.309227	1.1016	1.1016
1553608_a_at	193629	LINC00189	long intergenic non-protein coding RNA 189	NM_138968 /// NR_027072	4.48744	4.4801	4.30454	4.37421	4.58265	4.44634	0.657065	1.02153	1.02153	0.104246	0.904759	-1.10527	0.0679207	1.12906	1.12906
1553611_s_at	283212	KLHL35	kelch-like family member 35	NM_001039548 /// NM_173583	6.22481	6.28369	6.33839	6.27565	6.84725	6.32847	0.218031	1.26016	1.26016	0.821714	1.03725	1.03725	0.282026	1.21491	1.21491
1553612_at	117608	ZNF354B	zinc finger protein 354B	NM_058230	7.49143	7.56718	7.50094	7.37197	6.99281	7.30453	0.0739987	0.7681	-1.30191	0.557622	0.937666	-1.06648	0.134204	0.819161	-1.22076
1553613_s_at	2296	FOXC1	forkhead box C1	NM_001453	8.51365	8.56473	8.39851	8.47279	8.24451	8.25096	0.00422864	0.817079	-1.22387	0.0675011	0.930746	-1.07441	0.0146328	0.877875	-1.13911
1553614_a_at	100128202 /// 101929344	FLJ25694 /// LOC101929344	uncharacterized protein FLJ25694 /// uncharacterized LOC101929344	NR_120426 /// XM_003960531 /// XR_245427 /// XR_429241	4.16557	4.20007	4.26049	4.37252	4.10662	4.24255	0.917642	0.99431	-1.00572	0.165608	1.09709	1.09709	0.148197	0.906315	-1.10337
1553618_at	129868 /// 653192	TRIM43 /// TRIM43B	tripartite motif containing 43 /// tripartite motif containing 43B	NM_001164464 /// NM_138800 /// XM_006712262 /// XM_006712707	4.72608	4.98278	5.06338	5.05907	5.04559	5.11766	0.128141	1.17056	1.17056	0.153686	1.15412	1.15412	0.86332	1.01424	1.01424
1553619_a_at	129868 /// 653192	TRIM43 /// TRIM43B	tripartite motif containing 43 /// tripartite motif containing 43B	NM_001164464 /// NM_138800 /// XM_006712262 /// XM_006712707	5.48596	5.18844	5.34083	5.36085	5.46384	5.27023	0.850305	1.02089	1.02089	0.931028	1.0095	1.0095	0.918237	1.01128	1.01128
1553620_at	287015	TRIM42	tripartite motif containing 42	NM_152616 /// XM_006713608	3.80714	3.81087	3.98397	3.84651	4.01093	3.82568	0.32981	1.07871	1.07871	0.341411	1.07641	1.07641	0.976071	1.00213	1.00213
1553622_a_at	161835	FSIP1	fibrous sheath interacting protein 1	NM_152597 /// XM_005254208 /// XM_005254209 /// XM_006720416 /// XM_006720417 /// XM_00	5.11192	5.1853	4.97054	5.01971	5.0287	5.0505	0.0607687	0.927223	-1.07849	0.0257182	0.899075	-1.11225	0.317179	1.03131	1.03131
1553623_at	84843	MGC15705	uncharacterized protein MGC15705	NM_032757 /// XR_109708 /// XR_112237 /// XR_172375	4.4823	4.53479	4.88624	4.89901	5.20262	4.9008	0.0225857	1.45717	1.45717	0.0546307	1.30503	1.30503	0.293357	1.11658	1.11658
1553625_at	283742	FAM98B	family with sequence similarity 98, member B	NM_001042429 /// NM_173611	3.12051	3.02699	3.06183	3.19019	2.94559	3.01854	0.289014	0.938426	-1.06561	0.51694	1.03689	1.03689	0.136994	0.905042	-1.10492
1553626_a_at	124989	EFCAB13	EF-hand calcium binding domain 13	NM_001195192 /// NM_152347	5.28179	5.36314	5.72918	5.51746	5.27789	5.42636	0.806051	1.02077	1.02077	0.0726372	1.23187	1.23187	0.0916355	0.828634	-1.20681
1553627_s_at	124989	EFCAB13	EF-hand calcium binding domain 13	NM_001195192 /// NM_152347	4.15855	4.35823	4.24496	4.15166	3.98708	3.92113	0.0478566	0.809841	-1.23481	0.567861	0.959209	-1.04253	0.0803667	0.84428	-1.18444
1553629_a_at	153745	FAM71B	family with sequence similarity 71, member B	NM_130899	5.9135	5.98342	6.02564	5.83971	6.24434	6.02701	0.217213	1.13857	1.13857	0.903868	0.989122	-1.011	0.189835	1.15109	1.15109
1553630_at	219621	C10orf107	chromosome 10 open reading frame 107	NM_173554 /// XM_005269598 /// XM_005269599 /// XM_005269600 /// XM_006717690 /// XM_00	4.50015	4.35877	4.53649	4.43321	4.49724	4.52961	0.331725	1.05992	1.05992	0.50153	1.03914	1.03914	0.72051	1.02	1.02
1553633_s_at	150159 /// 101929373	LOC101929373 /// SLC9B1	sodium/hydrogen exchanger 9B1-like /// solute carrier family 9, subfamily B (NHA1, cati	NM_001100874 /// NM_139173 /// NR_047513 /// NR_047515 /// XM_006714092 /// XM_00671409	4.53748	4.50893	4.53028	4.50023	4.68282	4.50378	0.419109	1.04978	1.04978	0.922272	0.994503	-1.00553	0.374706	1.05559	1.05559
1553634_a_at	285962	WEE2-AS1	WEE2 antisense RNA 1	NM_173677 /// NR_015392	5.54919	5.68624	5.49557	5.58621	5.50955	5.56964	0.354058	0.947296	-1.05564	0.360923	0.948145	-1.05469	0.986696	0.999104	-1.0009
1553635_s_at	200132	TCTEX1D1	Tctex1 domain containing 1	NM_152665 /// XM_006710425	3.86777	3.83836	4.12611	3.91358	4.12718	3.78382	0.579338	1.07358	1.07358	0.387314	1.12255	1.12255	0.723071	0.956381	-1.04561
1553636_at	145942	TMCO5A	transmembrane and coiled-coil domains 5A	NM_152453 /// XM_005254168	3.90137	3.92231	3.78075	3.88346	3.98117	3.84611	0.981118	1.00124	1.00124	0.336195	0.946229	-1.05683	0.327149	1.05814	1.05814
1553637_s_at	145942	TMCO5A	transmembrane and coiled-coil domains 5A	NM_152453 /// XM_005254168	5.30753	5.35711	5.69252	5.46408	5.56864	5.35543	0.389262	1.09407	1.09407	0.152972	1.18589	1.18589	0.434383	0.922572	-1.08393
1553639_a_at	133522	PPARGC1B	peroxisome proliferator-activated receptor gamma, coactivator 1 beta	NM_001172698 /// NM_001172699 /// NM_133263 /// XM_005268372	7.20548	7.145	6.88254	6.72137	6.91549	6.91931	0.0350486	0.836338	-1.19569	0.0130398	0.772021	-1.2953	0.199069	1.08331	1.08331
1553640_at	286046	XKR6	XK, Kell blood group complex subunit-related family, member 6	NM_173683	6.75541	6.56765	6.81935	6.67211	6.79514	6.86712	0.194124	1.12475	1.12475	0.468608	1.0601	1.0601	0.462887	1.06098	1.06098
1553641_a_at	114960	TSGA13	testis specific, 13	NM_052933	4.64514	4.62372	4.47822	4.85682	4.82365	4.81578	0.317407	1.13704	1.13704	0.844471	1.0232	1.0232	0.398141	1.11126	1.11126
1553642_at	158055	C9orf163	chromosome 9 open reading frame 163	NM_152571	7.34646	7.12887	7.3271	7.36771	7.95664	7.29893	0.262263	1.3105	1.3105	0.724342	1.07903	1.07903	0.39529	1.21452	1.21452
1553644_at	161176	SYNE3	spectrin repeat containing, nuclear envelope family member 3	NM_152592 /// XM_005267376 /// XM_005267377 /// XM_006720063 /// XM_006720064 /// XM_00	5.61101	5.7933	5.9124	5.76427	6.24771	5.97167	0.0704936	1.32642	1.32642	0.42527	1.09899	1.09899	0.164037	1.20694	1.20694
1553645_at	285025	CCDC141	coiled-coil domain containing 141	NM_173648 /// XM_006712440	3.49687	3.43034	3.40417	3.48421	3.25606	3.33037	0.0470014	0.888603	-1.12536	0.734714	0.986634	-1.01355	0.0629204	0.900642	-1.11032
1553646_at	139324	HDX	highly divergent homeobox	NM_001177478 /// NM_001177479 /// NM_144657 /// XM_005262081 /// XM_006724619 /// XR_24	7.30639	7.23573	6.94521	7.19142	6.87706	7.1454	0.184741	0.835186	-1.19734	0.273078	0.868895	-1.15089	0.731314	0.961204	-1.04036
1553647_at	124359	CDYL2	chromodomain protein, Y-like 2	NM_152342	7.60587	7.55882	7.65084	7.56023	7.8794	7.60179	0.281336	1.11593	1.11593	0.859994	1.0162	1.0162	0.344859	1.09814	1.09814
1553651_at	162681	C18orf54	chromosome 18 open reading frame 54	NM_001288980 /// NM_001288981 /// NM_001288982 /// NM_173529 /// NR_110234 /// XM_00525	4.19392	4.08728	3.94776	4.09853	3.96947	4.00429	0.138834	0.898931	-1.11243	0.223273	0.921812	-1.08482	0.66872	0.975179	-1.02545
1553652_a_at	162681	C18orf54	chromosome 18 open reading frame 54	NM_001288980 /// NM_001288981 /// NM_001288982 /// NM_173529 /// NR_110234 /// XM_00525	5.39262	5.23711	4.82423	5.33001	5.10711	5.02078	0.334777	0.840358	-1.18997	0.356866	0.848067	-1.17915	0.95579	0.99091	-1.00917
1553654_at	255928	SYT14	synaptotagmin XIV	NM_001146261 /// NM_001146262 /// NM_001146264 /// NM_001256006 /// NM_153262 /// NR_02	6.43928	6.25522	5.44916	5.82319	5.53722	6.04008	0.127192	0.678961	-1.47284	0.0759101	0.610866	-1.63702	0.6075	1.11147	1.11147
1553655_at	166979	CDC20B	cell division cycle 20B	NM_001145734 /// NM_001170402 /// NM_152623	5.03638	5.01245	5.17386	4.90901	5.14456	5.02331	0.652178	1.04212	1.04212	0.895625	1.01187	1.01187	0.745264	1.0299	1.0299
1553656_at	6975	TECTB	tectorin beta	NM_058222 /// XM_005270107	6.5439	6.58869	6.636	6.62662	6.59654	6.53438	0.98057	0.999423	-1.00058	0.131085	1.0461	1.0461	0.127813	0.955382	-1.0467
1553657_at	146177	VWA3A	von Willebrand factor A domain containing 3A	NM_173615 /// NM_175059 /// XM_006721021	6.18301	6.15328	6.33759	6.33285	6.74717	6.10593	0.396835	1.19616	1.19616	0.569113	1.12278	1.12278	0.750503	1.06535	1.06535
1553658_at	150197	LINC00896	long intergenic non-protein coding RNA 896	NM_152508 /// NR_026919	5.81306	5.39807	6.04656	5.45284	6.36203	5.76985	0.314501	1.3759	1.3759	0.731031	1.10507	1.10507	0.468429	1.24508	1.24508
1553660_at	135458	HUS1B	HUS1 checkpoint homolog b (S. pombe)	NM_148959	5.87274	5.88124	6.01837	6.06558	6.27798	6.1311	0.013871	1.25488	1.25488	0.0793015	1.12115	1.12115	0.0819735	1.11928	1.11928
1553661_a_at	135458	HUS1B	HUS1 checkpoint homolog b (S. pombe)	NM_148959	4.4458	4.43313	4.57855	4.3096	4.87241	4.52846	0.239533	1.19829	1.19829	0.980972	1.00321	1.00321	0.246108	1.19446	1.19446
1553663_a_at	256933	NPB	neuropeptide B	NM_148896	7.81435	7.74546	7.82935	7.79253	8.02229	7.85512	0.125594	1.11636	1.11636	0.708007	1.02175	1.02175	0.188438	1.0926	1.0926
1553666_at	91057	CCDC34	coiled-coil domain containing 34	NM_030771 /// NM_080654	5.47217	5.62543	5.41962	5.47217	4.90177	5.4674	0.226711	0.776893	-1.28718	0.697256	0.931158	-1.07393	0.356235	0.83433	-1.19857
1553668_at	84859	LRCH3	leucine-rich repeats and calponin homology (CH) domain containing 3	NM_032773 /// XM_005269362 /// XM_005269363 /// XM_005269365 /// XM_005269367 /// XM_00	6.3982	6.41445	6.89026	6.5316	6.21117	6.52181	0.850309	0.972765	-1.028	0.214081	1.23508	1.23508	0.173614	0.78761	-1.26966
1553670_at	92105	INTS4	integrator complex subunit 4	NM_033547 /// XM_005274393	5.90108	5.87529	5.81306	5.76492	5.38325	5.87011	0.282235	0.834219	-1.19873	0.653993	0.933555	-1.07117	0.476479	0.893593	-1.11908
1553672_at	55740	ENAH	enabled homolog (Drosophila)	NM_001008493 /// NM_018212 /// XM_005273182 /// XM_005273187 /// XM_005273188 /// XM_00	7.38464	7.29529	7.07886	7.23668	7.10364	7.25546	0.195236	0.894766	-1.11761	0.155634	0.881359	-1.13461	0.836034	1.01521	1.01521
1553673_at	140901	STK35	serine/threonine kinase 35	NM_080836	5.25784	5.33871	5.22135	5.60497	5.50103	5.43387	0.374082	1.12441	1.12441	0.530271	1.08289	1.08289	0.760162	1.03834	1.03834
1553674_at	127255	LRRIQ3	leucine-rich repeats and IQ motif containing 3	NM_001105659 /// NM_145258 /// XM_005270451 /// XM_005270452 /// XM_005270453 /// XM_00	5.77183	5.71468	5.51182	5.62093	5.31177	5.36651	0.00521726	0.755701	-1.32328	0.0487946	0.884616	-1.13043	0.0257587	0.854269	-1.17059
1553675_at	89953	KLC4	kinesin light chain 4	NM_001289034 /// NM_001289035 /// NM_138343 /// NM_201521 /// NM_201522 /// NM_201523	5.44979	5.22213	5.48014	5.28313	5.27987	5.29972	0.73275	0.968508	-1.03252	0.735421	1.03217	1.03217	0.510022	0.938326	-1.06573
1553677_a_at	261726	TIPRL	TOR signaling pathway regulator	NM_001031800 /// NM_152902	10.227	10.1377	10.1476	10.1266	10.0279	9.96524	0.0263018	0.879176	-1.13743	0.391532	0.969097	-1.03189	0.0533691	0.907212	-1.10228
1553678_a_at	3688	ITGB1	integrin, beta 1 (fibronectin receptor, beta polypeptide, antigen CD29 includes MDF2, M	NM_002211 /// NM_033666 /// NM_033667 /// NM_033668 /// NM_033669 /// NM_133376 /// XM_	12.9645	12.8839	12.8428	12.9462	12.9218	12.8127	0.473193	0.961282	-1.04028	0.697943	0.979587	-1.02084	0.722023	0.981314	-1.01904
1553679_s_at	154807	VKORC1L1	vitamin K epoxide reductase complex, subunit 1-like 1	NM_001284342 /// NM_173517 /// XM_006715857	6.12766	5.92386	5.73586	5.99567	5.88166	5.92627	0.436564	0.919043	-1.08809	0.324366	0.895031	-1.11728	0.797124	1.02683	1.02683
1553681_a_at	5551	PRF1	perforin 1 (pore forming protein)	NM_001083116 /// NM_005041	6.631	6.5345	6.76838	6.66761	7.0724	6.63542	0.243447	1.20678	1.20678	0.52237	1.09828	1.09828	0.520471	1.09879	1.09879
1553682_at	144699	FBXL14	F-box and leucine-rich repeat protein 14	NM_152441	4.93733	4.93997	5.06303	5.27469	4.69775	5.05196	0.730097	0.956739	-1.04522	0.265182	1.173	1.173	0.17928	0.815634	-1.22604
1553683_s_at	144699	FBXL14	F-box and leucine-rich repeat protein 14	NM_152441	5.67268	5.46444	5.58909	5.65022	5.52557	5.59918	0.951459	0.995723	-1.0043	0.62296	1.03605	1.03605	0.583657	0.961074	-1.0405
1553684_at	285755	PPIL6	peptidylprolyl isomerase (cyclophilin)-like 6	NM_001111298 /// NM_001286360 /// NM_001286361 /// NM_173672 /// NR_104429	6.35632	6.61858	6.66676	6.7901	6.53631	6.61096	0.531416	1.06156	1.06156	0.143122	1.1818	1.1818	0.294589	0.898258	-1.11327
1553685_s_at	6667	SP1	Sp1 transcription factor	NM_001251825 /// NM_003109 /// NM_138473 /// XM_006719570 /// XM_006719571	5.81306	5.95145	5.65394	6.02793	5.51913	5.60265	0.148862	0.800314	-1.24951	0.81986	0.971768	-1.02905	0.190832	0.823564	-1.21423
1553686_at	147339	C18orf25	chromosome 18 open reading frame 25	NM_001008239 /// NM_145055	5.64603	5.4431	5.62719	5.70041	6.06307	5.86801	0.0382136	1.33883	1.33883	0.389266	1.08616	1.08616	0.0845848	1.23263	1.23263
1553688_at	131965	METTL6	methyltransferase like 6	NM_152396 /// XM_005264867 /// XM_005264869 /// XM_005264870 /// XM_006712969 /// XM_00	6.47177	6.55117	6.53438	6.43135	6.61825	6.56665	0.251365	1.05773	1.05773	0.65099	0.980367	-1.02003	0.15091	1.07892	1.07892
1553689_s_at	131965	METTL6	methyltransferase like 6	NM_152396 /// XM_005264867 /// XM_005264869 /// XM_005264870 /// XM_006712969 /// XM_00	9.90277	9.94157	9.86934	9.85923	9.78195	9.91232	0.270552	0.949322	-1.05338	0.374955	0.960671	-1.04094	0.778289	0.988186	-1.01196
1553690_at	151648	SGOL1	shugoshin-like 1 (S. pombe)	NM_001012409 /// NM_001012410 /// NM_001012411 /// NM_001012412 /// NM_001012413 /// NM	7.70824	7.50537	7.42361	7.35756	7.24195	7.39707	0.075831	0.819437	-1.22035	0.138278	0.860819	-1.16168	0.556386	0.951927	-1.0505
1553691_at	148789	B3GALNT2	beta-1,3-N-acetylgalactosaminyltransferase 2	NM_001277155 /// NM_152490 /// XM_005273071 /// XM_006711749 /// XM_006711750	5.44428	5.51694	4.87522	5.3895	5.04639	5.398	0.387209	0.836005	-1.19617	0.266997	0.785537	-1.27301	0.748906	1.06425	1.06425
1553693_s_at	84869	CBR4	carbonyl reductase 4	NM_032783 /// XM_005263315 /// XM_005263316 /// XM_006714391 /// XM_006714392	7.08462	7.17289	7.09203	6.89604	6.81147	6.98344	0.131724	0.851866	-1.17389	0.316678	0.910848	-1.09788	0.453297	0.935245	-1.06924
1553694_a_at	5286	PIK3C2A	phosphatidylinositol-4-phosphate 3-kinase, catalytic subunit type 2 alpha	NM_002645 /// XM_005252977 /// XM_005252978 /// XM_005252979 /// XM_005252980	7.29149	7.05162	6.74074	7.08891	6.74359	6.95603	0.194379	0.800099	-1.24985	0.275872	0.836981	-1.19477	0.758605	0.955934	-1.0461
1553695_a_at	79671	NLRX1	NLR family member X1	NM_001282143 /// NM_001282144 /// NM_001282358 /// NM_024618 /// NM_170722 /// XM_00527	7.58182	7.58664	7.5881	7.62593	7.64037	7.76656	0.113518	1.08616	1.08616	0.700574	1.01592	1.01592	0.171016	1.06914	1.06914
1553696_s_at	148266	ZNF569	zinc finger protein 569	NM_152484 /// XM_005258564 /// XM_006723046 /// XM_006723047 /// XM_006723048 /// XM_00	6.44331	6.55553	6.16792	6.59437	6.13079	6.48969	0.474747	0.877106	-1.14011	0.645486	0.92129	-1.08543	0.779973	0.952041	-1.05038
1553697_at	126731	CCSAP	centriole, cilia and spindle-associated protein	NM_145257	4.27554	4.67634	3.89697	4.52749	3.88796	4.54869	0.571867	0.836468	-1.1955	0.563355	0.832944	-1.20056	0.989005	1.00423	1.00423
1553698_a_at	126731	CCSAP	centriole, cilia and spindle-associated protein	NM_145257	5.44593	5.21809	5.22165	5.42271	4.77473	5.46625	0.542005	0.863626	-1.15791	0.976584	0.993213	-1.00683	0.559726	0.869528	-1.15005
1553701_a_at	150290	DUSP18	dual specificity phosphatase 18	NM_152511 /// XM_005261366 /// XM_005261367 /// XM_005261368 /// XM_006724148	6.43031	6.3618	6.52718	6.43922	6.48281	6.46236	0.196721	1.05448	1.05448	0.156181	1.06227	1.06227	0.833288	0.992668	-1.00739
1553702_at	90874	ZNF697	zinc finger protein 697	NM_001080470 /// XM_005271315 /// XM_006711032	6.2327	6.06754	6.26577	6.31379	6.84323	6.27598	0.189198	1.32821	1.32821	0.604317	1.10165	1.10165	0.346125	1.20566	1.20566
1553703_at	163049	ZNF791	zinc finger protein 791	NM_153358	9.33617	9.29111	9.49613	9.38493	9.23198	9.49125	0.708453	1.03381	1.03381	0.356217	1.09194	1.09194	0.547154	0.94677	-1.05622
1553704_x_at	163049	ZNF791	zinc finger protein 791	NM_153358	8.73334	8.71169	8.75176	8.7814	8.50335	8.76256	0.46354	0.939808	-1.06405	0.707834	1.03101	1.03101	0.299844	0.911539	-1.09705
1553705_a_at	1131	CHRM3	cholinergic receptor, muscarinic 3	NM_000740 /// XM_005273032 /// XM_005273033 /// XM_005273034 /// XM_006711732	5.88138	6.08488	5.949	5.89438	6.13198	5.81281	0.949518	0.992588	-1.00747	0.720234	0.958306	-1.04351	0.766679	1.03577	1.03577
1553706_at	203100	HTRA4	HtrA serine peptidase 4	NM_153692 /// XM_005273428	4.51334	4.71229	4.52627	4.46438	4.51334	4.28466	0.18904	0.862254	-1.15975	0.420868	0.921793	-1.08484	0.50112	0.93541	-1.06905
1553708_at	84847	LINC00525	long intergenic non-protein coding RNA 525	NR_038407	8.52297	8.50273	8.79955	8.81816	8.72157	8.93661	0.0374728	1.24508	1.24508	0.044244	1.22773	1.22773	0.833861	1.01412	1.01412
1553709_a_at	84950	PRPF38A	pre-mRNA processing factor 38A	NM_032284 /// NM_032864	10.0898	10.1085	10.17	10.1326	10.064	10.1492	0.859962	1.00517	1.00517	0.270969	1.03682	1.03682	0.332095	0.969477	-1.03148
1553710_at	152756	FAM218A	family with sequence similarity 218, member A	NM_153027	4.18766	4.09955	4.34418	4.07619	4.5047	4.23837	0.245733	1.17115	1.17115	0.702529	1.04723	1.04723	0.383335	1.11833	1.11833
1553711_a_at	152756	FAM218A	family with sequence similarity 218, member A	NM_153027	4.64955	4.55491	4.73923	4.81599	4.6952	4.78363	0.111812	1.09976	1.09976	0.0649394	1.12926	1.12926	0.578358	0.973872	-1.02683
1553713_a_at	121268	RHEBL1	Ras homolog enriched in brain like 1	NM_144593 /// XM_005268634	7.12402	7.03341	7.45431	7.35912	7.15337	7.34127	0.16949	1.12397	1.12397	0.0393724	1.25527	1.25527	0.187175	0.895401	-1.11682
1553715_s_at	84331	FAM195A	family with sequence similarity 195, member A	NM_032371 /// NM_138418	10.2369	10.266	10.4309	10.4093	10.3973	10.4262	0.00345034	1.11753	1.11753	0.00297544	1.12404	1.12404	0.687979	0.994212	-1.00582
1553717_at	27342 /// 154881	KCTD7 /// RABGEF1	potassium channel tetramerization domain containing 7 /// RAB guanine nucleotide exchan	NM_001167961 /// NM_001287060 /// NM_001287061 /// NM_001287062 /// NM_014504 /// NM_15	6.75203	6.75612	6.70733	6.7501	6.79232	6.62019	0.556249	0.967396	-1.0337	0.749363	0.982575	-1.01773	0.776769	0.984552	-1.01569
1553718_at	147694	ZNF548	zinc finger protein 548	NM_001172773 /// NM_152909 /// XM_005258535	8.26821	8.12641	8.29536	8.25978	8.32926	8.28063	0.185551	1.07746	1.07746	0.291757	1.05721	1.05721	0.692819	1.01916	1.01916
1553719_s_at	147694	ZNF548	zinc finger protein 548	NM_001172773 /// NM_152909 /// XM_005258535	6.46848	6.57238	6.55935	6.66151	6.3346	6.53241	0.449882	0.941526	-1.06211	0.435702	1.06437	1.06437	0.175938	0.884587	-1.13047
1553720_a_at	219287	AMER2	APC membrane recruitment protein 2	NM_152704 /// NM_199138 /// XM_005266279 /// XM_005266280 /// XM_006719770	6.14096	6.35681	6.25491	6.40316	6.27589	6.28532	0.786212	1.02223	1.02223	0.508116	1.05713	1.05713	0.681458	0.966986	-1.03414
1553721_at	220441	RNF152	ring finger protein 152	NM_173557 /// XM_005266650 /// XM_005266651 /// XM_005266652 /// XM_005266653 /// XM_00	4.16084	4.09181	4.35023	4.32439	3.90181	4.34026	0.978572	0.996339	-1.00367	0.329137	1.15748	1.15748	0.319106	0.860784	-1.16173
1553722_s_at	220441	RNF152	ring finger protein 152	NM_173557 /// XM_005266650 /// XM_005266651 /// XM_005266652 /// XM_005266653 /// XM_00	4.08851	4.00268	4.34657	4.01614	4.11335	4.07504	0.751821	1.03426	1.03426	0.404436	1.09867	1.09867	0.578305	0.941374	-1.06228
1553723_at	222487	GPR97	G protein-coupled receptor 97	NM_170776 /// XM_005255842 /// XM_006721170 /// XR_243399	4.69347	4.58971	4.79079	4.89079	5.28077	4.69329	0.256325	1.27054	1.27054	0.478891	1.14806	1.14806	0.595399	1.10668	1.10668
1553725_s_at	84146	ZNF644	zinc finger protein 644	NM_016620 /// NM_032186 /// NM_201269 /// XM_005271257 /// XM_005271260 /// XM_00527126	6.81031	6.80578	6.52672	6.68036	6.32855	6.69746	0.168268	0.81505	-1.22692	0.298843	0.867838	-1.15229	0.617636	0.939172	-1.06477
1553726_s_at	221322	TBC1D32	TBC1 domain family, member 32	NM_152730 /// NR_104452 /// XM_005266861	5.80352	6.03247	5.76516	6.15283	5.46581	6.10049	0.699823	0.910767	-1.09798	0.905482	1.02882	1.02882	0.618485	0.88525	-1.12963
1553727_at	283358	B4GALNT3	beta-1,4-N-acetyl-galactosaminyl transferase 3	NM_173593	6.83733	6.78026	6.85771	7.16504	7.02152	6.9718	0.241947	1.13908	1.13908	0.214931	1.15076	1.15076	0.916528	0.989852	-1.01025
1553728_at	254050	LRRC43	leucine rich repeat containing 43	NM_001098519 /// NM_152759	8.83223	8.87616	8.93536	8.81091	9.02227	8.97054	0.0910867	1.10359	1.10359	0.764956	1.01322	1.01322	0.123011	1.0892	1.0892
1553729_s_at	254050	LRRC43	leucine rich repeat containing 43	NM_001098519 /// NM_152759	4.69736	4.7737	4.84643	4.78854	4.82743	4.95038	0.0949905	1.11217	1.11217	0.288111	1.05845	1.05845	0.34344	1.05075	1.05075
1553730_x_at	254050	LRRC43	leucine rich repeat containing 43	NM_001098519 /// NM_152759	7.99376	8.00311	8.25086	8.05678	8.29391	8.0665	0.233363	1.13427	1.13427	0.292879	1.11372	1.11372	0.842813	1.01845	1.01845
1553732_s_at	84902	CEP89	centrosomal protein 89kDa	NM_032816 /// XM_005259344 /// XM_005259345 /// XM_005259346	8.11152	8.20179	8.23696	8.30693	8.13391	8.22436	0.730624	1.0157	1.0157	0.147943	1.0832	1.0832	0.216564	0.937692	-1.06645
1553734_at	122481	AK7	adenylate kinase 7	NM_152327 /// XM_006720021 /// XM_006720022 /// XM_006720023	4.43444	4.32244	4.6106	4.52354	4.11398	4.46458	0.604133	0.940072	-1.06375	0.309076	1.13968	1.13968	0.169834	0.824856	-1.21233
1553736_at	196441	ZFC3H1	zinc finger, C3H1-type containing	NM_144982	3.93152	3.6999	3.89593	3.7902	3.7024	3.92577	0.991369	0.998875	-1.00113	0.855815	1.01914	1.01914	0.847418	0.980112	-1.02029
1553739_at	3656	IRAK2	interleukin-1 receptor-associated kinase 2	NM_001570 /// XR_245126	2.99777	3.3064	3.22095	3.30916	3.18832	3.29225	0.56752	1.06304	1.06304	0.472216	1.08145	1.08145	0.868726	0.982975	-1.01732
1553740_a_at	3656	IRAK2	interleukin-1 receptor-associated kinase 2	NM_001570 /// XR_245126	6.01546	5.82174	5.91227	6.00981	5.84867	5.98387	0.983584	0.998386	-1.00162	0.711466	1.02985	1.02985	0.696805	0.969444	-1.03152
1553741_at	148645	LINC00337	long intergenic non-protein coding RNA 337	NM_153709 /// NR_103534	4.75216	4.7734	4.98288	5.07986	5.47975	5.01178	0.0898215	1.39763	1.39763	0.262751	1.20463	1.20463	0.352515	1.16022	1.16022
1553743_at	151194	METTL21A	methyltransferase like 21A	NM_001127395 /// NM_145280 /// XM_005246336 /// XM_005246337 /// XM_005246338 /// XM_00	8.5886	8.50278	8.48638	8.69319	8.08193	8.45504	0.216575	0.825191	-1.21184	0.819985	1.03104	1.03104	0.168222	0.800351	-1.24945
1553746_a_at	283310	OTOGL	otogelin-like	NM_173591 /// XM_005268802	4.14956	3.94315	3.83393	4.04654	4.15253	4.01191	0.806189	1.02517	1.02517	0.485929	0.929079	-1.07633	0.366779	1.10343	1.10343
1553747_at	85009	MGC16025	uncharacterized LOC85009	NM_032923 /// NR_026664	4.08084	4.06873	4.06919	4.06798	4.41807	4.25198	0.0314072	1.19768	1.19768	0.933066	0.99571	-1.00431	0.0295446	1.20284	1.20284
1553749_at	143684	FAM76B	family with sequence similarity 76, member B	NM_144664 /// XM_005273775 /// XM_005273776 /// XM_005273777 /// XR_247187	8.72668	8.71929	8.56339	8.56805	8.19972	8.61354	0.157915	0.803096	-1.24518	0.420671	0.896723	-1.11517	0.415913	0.895589	-1.11658
1553750_a_at	143684	FAM76B	family with sequence similarity 76, member B	NM_144664 /// XM_005273775 /// XM_005273776 /// XM_005273777 /// XR_247187	5.47124	4.98676	4.76003	5.30832	4.49456	5.05909	0.31676	0.730941	-1.3681	0.641231	0.873679	-1.14458	0.544107	0.836624	-1.19528
1553752_at	128497	SPATA25	spermatogenesis associated 25	NM_080608 /// XM_005260271	6.21608	6.13759	6.09015	6.16467	6.45736	6.21327	0.241946	1.11611	1.11611	0.681051	0.966323	-1.03485	0.152532	1.15501	1.15501
1553755_at	115861	NXNL1	nucleoredoxin-like 1	NM_138454	8.3964	8.33138	8.32226	8.3642	8.21546	8.33196	0.212341	0.939405	-1.0645	0.741451	0.985782	-1.01442	0.310389	0.952954	-1.04937
1553756_at	84850	GLIS3-AS1	GLIS3 antisense RNA 1	NM_032764 /// NR_026663	5.69163	5.43908	6.09002	5.70782	6.38131	5.70512	0.247267	1.39268	1.39268	0.390848	1.26013	1.26013	0.694427	1.10519	1.10519
1553757_at	84223	IQCG	IQ motif containing G	NM_001134435 /// NM_032263 /// XM_006713784 /// XM_006713785	4.82357	4.91896	5.13927	5.12044	5.08838	5.03513	0.0244884	1.14116	1.14116	0.0106347	1.19631	1.19631	0.229457	0.953895	-1.04833
1553759_at	254394	MCM9	minichromosome maintenance complex component 9	NM_017696 /// NM_153255	4.17588	4.31424	3.95009	4.02416	3.99285	4.12309	0.110242	0.878375	-1.13847	0.0533858	0.836286	-1.19576	0.457392	1.05033	1.05033
1553761_at	253143	PRR14L	proline rich 14-like	NM_173566 /// XM_005261480 /// XM_006724219 /// XM_006724220 /// XM_006724221	5.75079	5.55137	5.79029	5.7207	5.88036	5.84186	0.0961945	1.15672	1.15672	0.319201	1.07506	1.07506	0.314585	1.07596	1.07596
1553764_a_at	84962	AJUBA	ajuba LIM protein	NM_001289097 /// NM_032876 /// NM_198086	10.9254	10.8715	10.6947	10.8905	10.9452	11.0144	0.421426	1.058	1.058	0.313329	0.929266	-1.07612	0.122112	1.13853	1.13853
1553765_a_at	114792	KLHL32	kelch-like family member 32	NM_001286250 /// NM_001286251 /// NM_001286252 /// NM_001286254 /// NM_052904 /// NR_10	3.37378	3.41784	3.4212	3.37786	3.28461	3.36916	0.205328	0.953348	-1.04894	0.936138	1.00258	1.00258	0.187853	0.950892	-1.05164
1553768_a_at	285761	DCBLD1	discoidin, CUB and LCCL domain containing 1	NM_173674 /// XM_005266941 /// XM_006715463 /// XR_427969 /// XR_427970	7.1934	7.06648	6.98217	7.10936	6.92557	6.88363	0.0580668	0.855395	-1.16905	0.345234	0.943324	-1.06008	0.157637	0.906788	-1.10279
1553769_at	89886	SLAMF9	SLAM family member 9	NM_001146172 /// NM_001146173 /// NM_033438	5.75679	5.89654	6.2877	5.87682	5.91893	5.84219	0.784075	1.03806	1.03806	0.250536	1.19383	1.19383	0.343918	0.869524	-1.15005
1553770_a_at	89886	SLAMF9	SLAM family member 9	NM_001146172 /// NM_001146173 /// NM_033438	6.96884	6.93726	7.0785	6.96139	7.0103	7.06781	0.214588	1.06143	1.06143	0.309409	1.04746	1.04746	0.750372	1.01333	1.01333
1553772_at	256356	GK5	glycerol kinase 5 (putative)	NM_001039547 /// NM_152776 /// NR_033289 /// XM_006713563	5.56835	5.37319	4.93592	5.15682	4.94147	4.93382	0.0213852	0.691057	-1.44706	0.0387591	0.745149	-1.34201	0.432988	0.927408	-1.07827
1553775_at	152048	FLJ31715	uncharacterized FLJ31715	---	6.51376	6.40852	6.56369	6.66177	6.69296	6.64665	0.043029	1.15562	1.15562	0.0911165	1.11079	1.11079	0.423172	1.04035	1.04035
1553776_at	148581	UBE2U	ubiquitin-conjugating enzyme E2U (putative)	NM_152489 /// XM_005270498 /// XM_005270499 /// XM_006710379 /// XR_246236	3.35938	3.25114	3.66382	3.26184	3.5116	3.20886	0.81059	1.03883	1.03883	0.507804	1.11541	1.11541	0.658823	0.93135	-1.07371
1553778_at	155368	WBSCR27	Williams Beuren syndrome chromosome region 27	NM_152559	7.31384	7.34643	7.4193	7.36489	7.51859	7.36825	0.187565	1.08169	1.08169	0.420887	1.04389	1.04389	0.497137	1.03621	1.03621
1553780_at	196872	LINC00638	long intergenic non-protein coding RNA 638	NR_024396	6.85999	6.78939	6.77275	6.81291	7.13419	6.92788	0.106965	1.15376	1.15376	0.748145	0.97816	-1.02233	0.0782144	1.17952	1.17952
1553781_at	92092	ZC3HAV1L	zinc finger CCCH-type, antiviral 1-like	NM_080660 /// XM_005250692 /// XM_006716176	4.14441	4.3652	3.7279	4.07682	3.46141	4.30204	0.401148	0.772131	-1.29512	0.424627	0.783257	-1.27672	0.960345	0.985796	-1.01441
1553785_at	153020	RASGEF1B	RasGEF domain family, member 1B	NM_152545 /// XM_005262776 /// XM_005262777 /// XM_006714112	3.58782	3.57386	3.63365	3.67084	3.61196	3.60591	0.185333	1.01966	1.01966	0.0224015	1.05074	1.05074	0.0776422	0.970423	-1.03048
1553787_at	219833	C11orf45	chromosome 11 open reading frame 45	NM_001256088 /// NM_145013 /// NR_045767	6.87403	6.92929	6.8366	6.97147	6.88911	7.07964	0.460329	1.05901	1.05901	0.982118	1.00165	1.00165	0.472131	1.05727	1.05727
1553789_a_at	54058	C21orf58	chromosome 21 open reading frame 58	NM_001286462 /// NM_001286463 /// NM_001286476 /// NM_001286477 /// NM_058180 /// NM_19	6.6973	7.07684	6.7641	6.78233	6.55169	6.63498	0.161491	0.815792	-1.2258	0.525197	0.924117	-1.08211	0.339698	0.88278	-1.13279
1553792_at	84162	KIAA1109	KIAA1109	NM_015312 /// NM_032202 /// XM_005263282 /// XM_005263283 /// XM_005263284 /// XM_00526	3.23305	3.33958	3.11325	3.34051	3.15436	3.30352	0.663194	0.961011	-1.04057	0.652297	0.959639	-1.04206	0.987289	1.00143	1.00143
1553793_a_at	84162	KIAA1109	KIAA1109	NM_015312 /// NM_032202 /// XM_005263282 /// XM_005263283 /// XM_005263284 /// XM_00526	4.11193	4.33352	4.14754	4.26616	4.38824	4.35483	0.246109	1.10865	1.10865	0.887849	0.989057	-1.01106	0.209851	1.12092	1.12092
1553794_at	161003	STOML3	stomatin (EPB72)-like 3	NM_001144033 /// NM_145286 /// XM_005266274	4.21447	4.1232	4.31341	4.13031	4.21995	4.27354	0.433366	1.05549	1.05549	0.582557	1.03744	1.03744	0.791928	1.0174	1.0174
1553796_at	150622	LINC01105	long intergenic non-protein coding RNA 1105	NR_026832	5.23037	5.19396	5.46566	5.3494	5.51147	5.26286	0.219306	1.12896	1.12896	0.182347	1.14501	1.14501	0.868489	0.985983	-1.01422
1553797_a_at	150622	LINC01105	long intergenic non-protein coding RNA 1105	NR_026832	3.91787	3.58027	3.83084	3.74311	3.81334	3.93338	0.469701	1.08997	1.08997	0.817514	1.02663	1.02663	0.606425	1.0617	1.0617
1553798_a_at	222235	FBXL13	F-box and leucine-rich repeat protein 13	NM_001111038 /// NM_001287150 /// NM_145032 /// NR_105043 /// XM_005250205 /// XM_00525	6.04695	6.16863	6.15283	6.22893	6.14114	6.37256	0.272447	1.10885	1.10885	0.509054	1.05928	1.05928	0.59465	1.04679	1.04679
1553799_at	196951	FAM227B	family with sequence similarity 227, member B	NM_152647 /// XM_005254213 /// XM_005254214 /// XM_005254215 /// XM_005254216 /// XM_00	3.53535	3.39485	3.73122	3.5863	3.8302	3.61833	0.118518	1.19679	1.19679	0.203443	1.14366	1.14366	0.621627	1.04645	1.04645
1553801_a_at	112487	DTD2	D-tyrosyl-tRNA deacylase 2 (putative)	NM_080664	6.97911	6.68328	6.05202	6.53275	5.94844	6.59265	0.207185	0.677996	-1.47494	0.220991	0.688338	-1.45277	0.954123	0.984975	-1.01525
1553802_a_at	6658	SOX3	SRY (sex determining region Y)-box 3	NM_005634	5.83907	5.86038	6.22241	6.1172	6.65085	6.03987	0.145265	1.40994	1.40994	0.295547	1.2484	1.2484	0.538035	1.1294	1.1294
1553803_at	124783	SPATA32	spermatogenesis associated 32	NM_152343 /// XM_006721685 /// XM_006721686	8.41439	8.39772	8.47924	8.39374	8.38182	8.2306	0.255627	0.933133	-1.07166	0.698043	1.02132	1.02132	0.164898	0.913653	-1.09451
1553804_a_at	124783	SPATA32	spermatogenesis associated 32	NM_152343 /// XM_006721685 /// XM_006721686	4.24037	4.45952	4.66485	4.51737	4.78913	4.37687	0.327904	1.17532	1.17532	0.314082	1.18195	1.18195	0.970184	0.994394	-1.00564
1553805_at	132200	C3orf49	chromosome 3 open reading frame 49	NM_138808 /// NR_026866	5.85372	5.75149	5.91864	5.87988	5.91431	5.92696	0.0785404	1.08525	1.08525	0.120579	1.06929	1.06929	0.666798	1.01493	1.01493
1553808_a_at	159296	NKX2-3	NK2 homeobox 3	NM_145285	3.82508	3.93743	3.97505	3.63365	3.91904	3.84161	0.995425	0.999353	-1.00065	0.643732	0.948089	-1.05475	0.647608	1.05407	1.05407
1553809_a_at	169693	TMEM252	transmembrane protein 252	NM_153237	5.21552	4.9453	5.2066	5.35412	5.31917	5.27353	0.187785	1.16146	1.16146	0.213636	1.14865	1.14865	0.907788	1.01115	1.01115
1553810_a_at	57650	KIAA1524	KIAA1524	NM_020890 /// XM_005247682 /// XM_006713716 /// XM_006713717	7.19936	7.15584	6.621	6.77344	6.55806	6.98189	0.11447	0.753864	-1.3265	0.0803494	0.716789	-1.39511	0.720026	1.05172	1.05172
1553811_at	84983	FAM222A-AS1	FAM222A antisense RNA 1	NM_032897 /// NR_026661 /// NR_026662	4.62008	4.62445	4.70951	4.61457	4.59421	4.43712	0.250121	0.928775	-1.07669	0.632445	1.02795	1.02795	0.145875	0.903519	-1.10678
1553812_at	79816	TLE6	transducin-like enhancer of split 6	NM_001143986 /// NM_024760 /// XM_005259645	5.53295	5.7999	5.77528	5.69785	6.04566	5.72321	0.29853	1.16313	1.16313	0.71357	1.04982	1.04982	0.457379	1.10794	1.10794
1553813_s_at	79816	TLE6	transducin-like enhancer of split 6	NM_001143986 /// NM_024760 /// XM_005259645	6.1756	6.09396	6.18392	6.05963	6.39545	6.20469	0.192745	1.12139	1.12139	0.903568	0.991027	-1.00905	0.168735	1.13155	1.13155
1553815_a_at	170082	TCEANC	transcription elongation factor A (SII) N-terminal and central domain containing	NM_152634 /// XM_005274454 /// XM_005274455	6.07299	6.22481	6.05794	6.10964	5.7891	6.16855	0.386358	0.888794	-1.12512	0.724475	0.955872	-1.04617	0.576775	0.929826	-1.07547
1553817_at	25812 /// 29774 /// 29797 /// 266697 /// 646074 /// 727983 /// 102725315	LOC102725315 /// LOC727983 /// POM121L10P /// POM121L1P /// POM121L4P /// POM121L8P /// POM121L9P	putative POM121-like protein 1-like /// putative POM121-like protein 1-like /// POM121	NM_001025230 /// NM_001029950 /// NM_014549 /// NR_003714 /// NR_024583 /// NR_024591 /	5.61225	5.62545	5.65483	5.78865	5.83809	5.90031	0.0256048	1.1895	1.1895	0.187482	1.07393	1.07393	0.0926806	1.10762	1.10762
1553818_x_at	25812 /// 29774 /// 29797 /// 266697 /// 646074 /// 727983 /// 102725315	LOC102725315 /// LOC727983 /// POM121L10P /// POM121L1P /// POM121L4P /// POM121L8P /// POM121L9P	putative POM121-like protein 1-like /// putative POM121-like protein 1-like /// POM121	NM_001025230 /// NM_001029950 /// NM_014549 /// NR_003714 /// NR_024583 /// NR_024591 /	5.71337	5.91781	5.85767	6.14184	6.24956	5.98621	0.189551	1.2331	1.2331	0.378883	1.13615	1.13615	0.556094	1.08533	1.08533
1553821_at	283450	HECTD4	HECT domain containing E3 ubiquitin protein ligase 4	NM_001109662 /// NM_173813	4.63177	4.81913	4.58646	4.57866	4.57609	4.66188	0.295317	0.928862	-1.07659	0.188212	0.905705	-1.10411	0.694491	1.02557	1.02557
1553822_at	132112	RTP1	receptor (chemosensory) transporter protein 1	NM_153708	3.30487	3.28637	3.40396	3.18729	3.73505	3.21168	0.498286	1.13112	1.13112	0.999978	1	1	0.498301	1.13111	1.13111
1553823_a_at	132112	RTP1	receptor (chemosensory) transporter protein 1	NM_153708	3.81971	3.81971	4.04621	3.68713	3.93286	3.8128	0.753779	1.03751	1.03751	0.781147	1.03308	1.03308	0.970695	1.00428	1.00428
1553826_a_at	146325	PRR35	proline rich 35	NM_145270 /// XM_005255130 /// XM_005255131 /// XM_006720849	7.8136	7.66867	7.7484	7.87328	8.09911	7.88134	0.125978	1.18846	1.18846	0.597259	1.0495	1.0495	0.22681	1.1324	1.1324
1553828_at	120400	NXPE1	neurexophilin and PC-esterase domain family, member 1	NM_152315 /// XM_006718765	4.7736	4.7465	4.88922	4.5711	5.17014	4.72474	0.463731	1.1387	1.1387	0.902179	0.979496	-1.02093	0.403081	1.16254	1.16254
1553829_at	285154	CYP1B1-AS1	CYP1B1 antisense RNA 1	NM_173652 /// NR_027252	5.15417	4.64809	4.72872	4.62848	4.32108	4.52094	0.123525	0.716918	-1.39486	0.397169	0.85706	-1.16678	0.336918	0.836485	-1.19548
1553830_s_at	4101 /// 266740	MAGEA2 /// MAGEA2B	melanoma antigen family A, 2 /// melanoma antigen family A, 2B	NM_001282501 /// NM_001282502 /// NM_001282504 /// NM_001282505 /// NM_005361 /// NM_15	3.83901	3.64725	3.90693	3.78188	4.10926	3.86765	0.168762	1.18536	1.18536	0.510151	1.07272	1.07272	0.366896	1.105	1.105
1553831_at	140564	APOBEC3D	apolipoprotein B mRNA editing enzyme, catalytic polypeptide-like 3D	NM_152426 /// XM_005261335 /// XM_005261337 /// XM_006724139	5.86231	5.86379	6.02389	6.03178	6.30909	6.06419	0.0480437	1.25144	1.25144	0.198063	1.121	1.121	0.210609	1.11636	1.11636
1553832_at	246704	LINC00315	long intergenic non-protein coding RNA 315	NM_145179 /// NR_046319 /// XR_158954 /// XR_159366 /// XR_172354	6.92347	6.92044	6.8745	6.90909	6.90012	6.8596	0.148807	0.971244	-1.02961	0.260247	0.979315	-1.02112	0.621779	0.991759	-1.00831
1553834_at	256076	COL6A5	collagen, type VI, alpha 5	NM_001278298 /// NM_153264 /// NR_022012	3.62559	3.79103	3.61976	3.61018	3.51325	3.65653	0.261441	0.918007	-1.08932	0.373324	0.937347	-1.06684	0.75878	0.979367	-1.02107
1553835_a_at	256076	COL6A5	collagen, type VI, alpha 5	NM_001278298 /// NM_153264 /// NR_022012	4.05515	4.11558	4.12222	4.20225	4.16924	4.07249	0.576859	1.02491	1.02491	0.269495	1.05473	1.05473	0.519708	0.971732	-1.02909
1553837_at	192111	PGAM5	phosphoglycerate mutase family member 5	NM_001170543 /// NM_001170544 /// NM_138575	6.67592	6.7041	6.7784	6.74255	6.90261	6.75679	0.111016	1.10166	1.10166	0.340781	1.05005	1.05005	0.348043	1.04915	1.04915
1553838_at	152940	C4orf45	chromosome 4 open reading frame 45	NM_152543	4.26651	4.0195	4.2582	4.24363	4.25733	4.09389	0.805152	1.02286	1.02286	0.438396	1.07767	1.07767	0.57797	0.949138	-1.05359
1553839_at	91050	CCDC149	coiled-coil domain containing 149	NM_001130726 /// NM_173463 /// XM_005248210 /// XM_006713985	6.95005	6.71207	7.21633	6.89764	6.73956	6.93527	0.974211	1.00441	1.00441	0.300434	1.16952	1.16952	0.311824	0.858821	-1.16439
1553840_a_at	91050	CCDC149	coiled-coil domain containing 149	NM_001130726 /// NM_173463 /// XM_005248210 /// XM_006713985	6.95391	7.07019	7.16098	7.18913	7.18565	7.06522	0.200335	1.08176	1.08176	0.100111	1.11962	1.11962	0.525678	0.96619	-1.03499
1553842_at	139105	BEND2	BEN domain containing 2	NM_001184767 /// NM_153346 /// XM_006724462	4.32439	4.21463	4.25112	4.25327	4.1112	4.20836	0.164116	0.926761	-1.07903	0.791218	0.988071	-1.01207	0.220258	0.937949	-1.06616
1553843_at	256815	C10orf67	chromosome 10 open reading frame 67	NM_153714	7.213	7.18339	7.39934	7.03121	7.57819	7.07157	0.654605	1.09178	1.09178	0.951002	1.01191	1.01191	0.697357	1.07894	1.07894
1553844_a_at	256815	C10orf67	chromosome 10 open reading frame 67	NM_153714	5.83157	6.05413	6.18016	6.01948	6.24142	5.85655	0.620642	1.07634	1.07634	0.475572	1.11494	1.11494	0.809307	0.96538	-1.03586
1553845_x_at	256815	C10orf67	chromosome 10 open reading frame 67	NM_153714	7.12456	7.33799	7.49403	7.24849	7.6357	7.32772	0.264409	1.18957	1.18957	0.499742	1.10189	1.10189	0.588517	1.07956	1.07956
1553846_at	220082	SPERT	spermatid associated	NM_001286341 /// NM_001286342 /// NM_152719 /// XM_006719774	6.26769	5.78472	6.43892	6.26444	6.73462	6.22651	0.221056	1.37018	1.37018	0.350338	1.25308	1.25308	0.691647	1.09345	1.09345
1553847_a_at	220082	SPERT	spermatid associated	NM_001286341 /// NM_001286342 /// NM_152719 /// XM_006719774	4.4417	4.35162	4.42243	4.57038	4.82331	4.53544	0.13134	1.21648	1.21648	0.519708	1.07158	1.07158	0.274424	1.13522	1.13522
1553849_at	137196	CCDC26	CCDC26 long non-coding RNA	NM_145050	3.95613	3.90563	3.94034	3.97482	3.86386	3.97482	0.837846	0.992036	-1.00803	0.641338	1.01868	1.01868	0.51335	0.973845	-1.02686
1553850_at	114041	C21orf88	chromosome 21 open reading frame 88	NM_153754 /// NR_026542 /// NR_026543	5.45325	5.51044	5.1497	5.42271	5.42245	5.40339	0.588555	0.95335	-1.04893	0.185043	0.873188	-1.14523	0.347912	1.0918	1.0918
1553851_at	121599	SPIC	Spi-C transcription factor (Spi-1/PU.1 related)	NM_152323 /// XM_005268646 /// XM_005268647 /// XM_006719238 /// XM_006719239	3.36944	3.31177	3.07418	3.37925	3.17861	3.37569	0.701002	0.956969	-1.04497	0.503246	0.924093	-1.08214	0.759044	1.03558	1.03558
1553852_at	157680	VPS13B	vacuolar protein sorting 13 homolog B (yeast)	NM_015243 /// NM_017890 /// NM_152564 /// NM_181661 /// NM_184042 /// NR_047582 /// XM_	5.4228	5.19666	4.87087	5.08225	5.03011	4.98032	0.0977034	0.809718	-1.235	0.0801735	0.793793	-1.25978	0.837225	1.02006	1.02006
1553856_s_at	27334	P2RY10	purinergic receptor P2Y, G-protein coupled, 10	NM_014499 /// NM_198333 /// XM_005262124 /// XM_005262125	4.79121	4.61041	4.73443	4.69877	4.94788	4.78427	0.198982	1.12137	1.12137	0.885223	1.01101	1.01101	0.234035	1.10916	1.10916
1553857_at	283284	IGSF22	immunoglobulin superfamily, member 22	NM_173588 /// XR_242793	7.14209	6.8916	7.11078	7.16724	7.43002	7.24918	0.0863885	1.25071	1.25071	0.411005	1.08836	1.08836	0.21567	1.14917	1.14917
1553858_at	79842	ZBTB3	zinc finger and BTB domain containing 3	NM_024784	7.99038	7.99456	8.10116	8.04267	7.92563	8.10925	0.77176	1.01746	1.01746	0.387062	1.05661	1.05661	0.538581	0.962949	-1.03848
1553859_at	7166	TPH1	tryptophan hydroxylase 1	NM_004179	4.42665	4.59104	4.7223	4.71983	4.74747	4.53633	0.310296	1.09662	1.09662	0.147341	1.15847	1.15847	0.52109	0.946606	-1.05641
1553860_at	149095	DCST1	DC-STAMP domain containing 1	NM_001143687 /// NM_152494	5.61208	5.72581	5.91819	5.58781	6.0281	5.48334	0.764189	1.06199	1.06199	0.771248	1.05999	1.05999	0.992441	1.00189	1.00189
1553861_at	255394	TCP11L2	t-complex 11, testis-specific-like 2	NM_001286262 /// NM_152772 /// XM_005268766 /// XM_005268767 /// XM_005268768 /// XM_00	4.92091	5.15177	4.97416	5.10684	4.87648	4.93329	0.322134	0.91291	-1.0954	0.972479	1.00289	1.00289	0.309584	0.91028	-1.09856
1553863_at	57705	WDFY4	WDFY family member 4	NM_020945 /// XM_005270004 /// XM_005270005 /// XM_005270006 /// XM_005270007	4.42921	4.30475	4.61133	4.24514	4.61928	4.43237	0.43181	1.1164	1.1164	0.749952	1.04337	1.04337	0.616672	1.06999	1.06999
1553864_at	2849	GPR26	G protein-coupled receptor 26	NM_153442	3.90753	3.97769	3.91201	3.94564	4.22954	3.86248	0.548045	1.0743	1.0743	0.933949	0.990488	-1.0096	0.49994	1.08462	1.08462
1553865_a_at	2849	GPR26	G protein-coupled receptor 26	NM_153442	5.07516	4.94934	5.17497	5.12157	4.99601	5.08122	0.715326	1.01844	1.01844	0.130421	1.09887	1.09887	0.193977	0.926808	-1.07897
1553868_a_at	285600	KIAA0825	KIAA0825	NM_001145678 /// NM_173665 /// XM_006714588	3.33049	3.44297	3.09135	3.1815	2.86043	3.21837	0.11465	0.786038	-1.2722	0.210288	0.84072	-1.18946	0.581522	0.934958	-1.06957
1553869_at	143686	SESN3	sestrin 3	NM_001271594 /// NM_144665	4.55267	4.56923	4.90936	4.64078	4.59413	4.3093	0.543704	0.92708	-1.07866	0.273114	1.16	1.16	0.136469	0.799207	-1.25124
1553871_at	255193	CSNK1G2-AS1	CSNK1G2 antisense RNA 1	NM_152771 /// NR_033400	6.67879	6.60081	6.88274	6.68861	7.17984	6.6595	0.30884	1.21409	1.21409	0.569329	1.1064	1.1064	0.599491	1.09733	1.09733
1553872_at	256302	NATD1	N-acetyltransferase domain containing 1	NM_152914	7.18252	6.9988	7.25277	7.34491	7.51617	7.16373	0.231387	1.18862	1.18862	0.299969	1.15523	1.15523	0.820998	1.0289	1.0289
1553873_at	257240	KLHL34	kelch-like family member 34	NM_153270	3.81913	3.74301	4.38989	3.95784	3.97472	3.96748	0.366609	1.14078	1.14078	0.11595	1.31293	1.31293	0.339944	0.868881	-1.1509
1553874_a_at	84891	ZSCAN10	zinc finger and SCAN domain containing 10	NM_001282415 /// NM_001282416 /// NM_032805	5.80692	5.77494	5.68671	5.71904	5.92823	5.84	0.105021	1.06672	1.06672	0.118121	0.940791	-1.06294	0.0208284	1.13386	1.13386
1553875_s_at	84891	ZSCAN10	zinc finger and SCAN domain containing 10	NM_001282415 /// NM_001282416 /// NM_032805	6.44301	6.46504	6.4613	6.42213	6.88561	6.40441	0.404464	1.14154	1.14154	0.954174	0.991503	-1.00857	0.378641	1.15132	1.15132
1553876_at	154075	SAMD3	sterile alpha motif domain containing 3	NM_001017373 /// NM_001258275 /// NM_001277185 /// NM_152552 /// XM_005266828	4.43745	4.48665	4.38304	4.4588	4.58017	4.4588	0.421017	1.04061	1.04061	0.5531	0.971893	-1.02892	0.208806	1.07071	1.07071
1553878_at	137362	GOT1L1	glutamic-oxaloacetic transaminase 1-like 1	NM_152413 /// XM_005273399 /// XM_006716285	4.67463	4.25064	4.66933	5.12735	5.37336	4.66933	0.241771	1.47295	1.47295	0.339091	1.35257	1.35257	0.769791	1.089	1.089
1553879_a_at	137362	GOT1L1	glutamic-oxaloacetic transaminase 1-like 1	NM_152413 /// XM_005273399 /// XM_006716285	5.43236	5.50418	5.55472	5.53252	5.64675	5.65213	0.00977711	1.1338	1.1338	0.0917796	1.05361	1.05361	0.0412589	1.07611	1.07611
1553880_at	170393	C10orf91	chromosome 10 open reading frame 91	NM_173541	5.65203	5.67236	5.81933	6.03177	6.1524	5.7053	0.278995	1.20301	1.20301	0.28384	1.20027	1.20027	0.988023	1.00229	1.00229
1553881_at	84849	MGC16142	uncharacterized protein MGC16142	NM_032763 /// NR_026902	4.69039	4.76693	4.51124	5.31464	4.35161	4.96285	0.873794	0.951696	-1.05076	0.685909	1.13625	1.13625	0.579924	0.837578	-1.19392
1553882_at	---	LINC00504 /// LINC00504 /// MGC4836	long intergenic non-protein coding RNA 504 /// --- /// Homo sapiens cDNA clone IMAGE:36	---	4.17708	4.2432	4.41424	4.26741	4.71459	4.23592	0.288749	1.20173	1.20173	0.571192	1.09482	1.09482	0.560899	1.09766	1.09766
1553883_at	7652	ZNF99	zinc finger protein 99	NM_001080409	3.08354	3.20056	2.84102	3.11434	3.02297	3.04073	0.431609	0.92646	-1.07938	0.26934	0.892317	-1.12068	0.686144	1.03826	1.03826
1553885_x_at	7652	ZNF99	zinc finger protein 99	NM_001080409	3.10857	3.34228	3.09026	3.1774	3.0875	3.45414	0.818204	1.03196	1.03196	0.647725	0.938484	-1.06555	0.504232	1.09961	1.09961
1553886_at	255101	CCDC108	coiled-coil domain containing 108	NM_001278295 /// NM_001278296 /// NM_152389 /// NM_194302 /// XM_006712396 /// XM_00671	3.19679	3.13896	3.33241	3.41601	3.39812	3.27962	0.0748769	1.12583	1.12583	0.0479546	1.15375	1.15375	0.617926	0.975802	-1.0248
1553887_at	284369	SIGLECL1	SIGLEC family like 1	NM_173635 /// NR_102324 /// XM_005258799 /// XM_005258800	3.6589	3.61571	3.82734	3.82103	3.90563	3.78969	0.0252734	1.15697	1.15697	0.0343908	1.1383	1.1383	0.674163	1.0164	1.0164
1553888_at	160287	LDHAL6A	lactate dehydrogenase A-like 6A	NM_001144071 /// NM_144972 /// XM_005252805 /// XM_006718158	4.24285	4.36532	4.4999	4.16817	4.53746	4.18668	0.794083	1.04101	1.04101	0.892255	1.02097	1.02097	0.899075	1.01962	1.01962
1553889_at	117194	MRGPRX2	MAS-related GPR, member X2	NM_054030	6.03741	6.11386	6.22555	6.00458	6.14888	5.98941	0.958716	0.995509	-1.00451	0.755399	1.02771	1.02771	0.717607	0.968667	-1.03235
1553890_s_at	126147	NTN5	netrin 5	NM_145807 /// XM_006723011	6.63464	6.38488	6.48255	6.54222	6.62907	6.6458	0.311163	1.09253	1.09253	0.981633	1.00182	1.00182	0.319524	1.09055	1.09055
1553891_at	128209	KLF17	Kruppel-like factor 17	NM_173484 /// XM_005270464 /// XM_005270465	5.86982	5.98858	5.9025	5.88066	6.13247	5.85117	0.65079	1.04436	1.04436	0.783043	0.97426	-1.02642	0.481156	1.07195	1.07195
1553893_at	126402	CCDC105	coiled-coil domain containing 105	NM_173482	6.44331	6.45931	6.71918	6.41921	7.06702	6.55316	0.236304	1.28234	1.28234	0.660811	1.08514	1.08514	0.394587	1.18173	1.18173
1553894_at	160857	CCDC122	coiled-coil domain containing 122	NM_144974 /// XM_005266273	5.3342	5.49026	5.29956	5.411	5.0022	5.18855	0.0623705	0.802817	-1.24561	0.637935	0.961292	-1.04027	0.0975408	0.835143	-1.1974
1553895_at	160298	C11orf42	chromosome 11 open reading frame 42	NM_173525	5.30621	5.28431	5.63875	5.32498	5.61082	5.26233	0.514349	1.10291	1.10291	0.40204	1.13808	1.13808	0.828405	0.969095	-1.03189
1553898_a_at	222029	DKFZp434L192	uncharacterized protein DKFZp434L192	NR_026929	3.40943	3.45717	3.30378	3.49066	3.58907	3.60714	0.128541	1.12102	1.12102	0.679258	0.975301	-1.02532	0.0846844	1.1494	1.1494
1553900_s_at	25812 /// 29774 /// 29797	POM121L1P /// POM121L8P /// POM121L9P	POM121 transmembrane nucleoporin-like 1, pseudogene /// POM121 transmembrane nucleopori	NM_001029950 /// NM_014549 /// NR_003714 /// NR_024583 /// NR_024591	6.36275	6.24767	6.51389	6.33546	6.51309	6.30891	0.443789	1.07608	1.07608	0.39373	1.08633	1.08633	0.916645	0.990566	-1.00952
1553901_x_at	90649	ZNF486	zinc finger protein 486	NM_052852	3.62755	3.63348	3.62023	3.54303	3.78469	3.64022	0.308143	1.05844	1.05844	0.517976	0.966685	-1.03446	0.145562	1.09492	1.09492
1553905_at	170063	CXorf22	chromosome X open reading frame 22	NM_152632	4.35843	4.37553	4.54694	4.18203	4.06976	4.15548	0.195405	0.838358	-1.19281	0.98803	0.998272	-1.00173	0.198686	0.839809	-1.19075
1553906_s_at	221472	FGD2	FYVE, RhoGEF and PH domain containing 2	NM_173558 /// XM_005248911 /// XM_005248912 /// XM_005248913 /// XM_005248914 /// XM_00	9.49474	9.60083	9.66313	9.43995	9.73649	9.66999	0.233471	1.11378	1.11378	0.973602	1.0026	1.0026	0.242393	1.11088	1.11088
1553907_a_at	161829	EXD1	exonuclease 3'-5' domain containing 1	NM_001286441 /// NM_152596 /// XM_006720415	3.90006	3.83813	3.92373	3.82751	3.78182	3.92828	0.864967	0.990312	-1.00978	0.936873	1.00453	1.00453	0.803896	0.985842	-1.01436
1553909_x_at	55719	FAM178A	family with sequence similarity 178, member A	NM_001136123 /// NM_001243770 /// NM_018121 /// NM_144592 /// XM_005269965 /// XM_00671	7.38634	7.4788	7.2659	7.33949	7.23182	7.28785	0.0480232	0.887159	-1.12719	0.0931248	0.913912	-1.0942	0.480801	0.970727	-1.03016
1553910_at	148545	NBPF4	neuroblastoma breakpoint family, member 4	NM_001143989 /// NM_152488 /// XM_005270497 /// XM_006710378	3.94575	3.98627	4.09465	4.01669	4.19741	3.9772	0.298914	1.08771	1.08771	0.422579	1.06412	1.06412	0.765276	1.02217	1.02217
1553911_at	100130934	ZNF663P	zinc finger protein 663, pseudogene	NM_173643 /// NR_045983	4.6666	4.53343	4.46129	4.69508	5.06118	4.66355	0.273127	1.19943	1.19943	0.918347	0.984982	-1.01525	0.24296	1.21772	1.21772
1553912_at	285492	LINC00955	long intergenic non-protein coding RNA 955	NM_173661 /// NR_040045	4.13061	4.05594	4.03357	4.27661	4.38497	4.31172	0.0992881	1.19339	1.19339	0.607257	1.04377	1.04377	0.171552	1.14334	1.14334
1553914_at	162137	MGC34800	uncharacterized protein MGC34800	XR_110135 /// XR_111571 /// XR_172158	5.05229	5.25838	5.49557	5.20025	5.78887	5.24499	0.267612	1.28485	1.28485	0.521861	1.1428	1.1428	0.570722	1.12429	1.12429
1553915_at	283080	C10orf126	chromosome 10 open reading frame 126	NM_001278522	3.40309	3.54975	3.53348	3.57976	3.43807	3.73604	0.478117	1.07971	1.07971	0.599109	1.05717	1.05717	0.838346	1.02132	1.02132
1553917_at	200576	PIKFYVE	phosphoinositide kinase, FYVE finger containing	NM_001002881 /// NM_001178000 /// NM_015040 /// NM_152671 /// XM_006712361 /// XM_00671	6.07159	5.89165	5.7891	6.00267	6.05999	5.89799	0.985346	0.99818	-1.00182	0.561744	0.942302	-1.06123	0.573085	1.0593	1.0593
1553918_at	150135	LINC00479	long intergenic non-protein coding RNA 479	NM_152506 /// NR_027272	5.68047	5.39438	5.75202	5.55692	5.81238	5.7058	0.230917	1.16608	1.16608	0.486558	1.08451	1.08451	0.530369	1.07521	1.07521
1553919_at	157927	C9orf62	chromosome 9 open reading frame 62	NM_173520	6.3811	6.36722	6.66326	6.45723	6.71737	6.48464	0.172095	1.17027	1.17027	0.239156	1.13767	1.13767	0.769336	1.02866	1.02866
1553920_at	158401	C9orf84	chromosome 9 open reading frame 84	NM_001080551 /// NM_173521 /// NR_109816 /// XM_005251738 /// XM_006716974 /// XM_00671	3.46009	3.42272	3.41343	3.26763	3.33402	3.31984	0.160662	0.923719	-1.08258	0.200675	0.932466	-1.07243	0.83977	0.990619	-1.00947
1553923_at	283238	SLC22A24	solute carrier family 22, member 24	NM_001136506 /// NM_173586	5.12388	5.29494	5.35637	5.25978	5.61211	5.04692	0.656669	1.08682	1.08682	0.713356	1.07078	1.07078	0.935576	1.01498	1.01498
1553924_at	116123	FMO9P	flavin containing monooxygenase 9 pseudogene	NM_138784 /// NR_002925	3.58761	3.64986	3.68873	3.67738	3.85639	3.66071	0.194439	1.10177	1.10177	0.499383	1.04559	1.04559	0.434804	1.05373	1.05373
1553927_at	202865	C7orf33	chromosome 7 open reading frame 33	NM_145304	5.19917	5.13317	5.04613	5.16566	5.50405	5.29539	0.105564	1.17572	1.17572	0.595449	0.95908	-1.04267	0.0632121	1.22588	1.22588
1553928_at	255520	ELMOD2	ELMO/CED-12 domain containing 2	NM_153702 /// XM_005262885 /// XM_005262886	8.21498	8.28113	8.0639	8.26073	7.58256	8.20048	0.272788	0.781042	-1.28034	0.768467	0.942302	-1.06123	0.383821	0.828866	-1.20647
1553929_at	125981	ACER1	alkaline ceramidase 1	NM_133492	5.50089	5.49045	5.60029	5.50589	6.21441	5.53135	0.272752	1.29883	1.29883	0.851444	1.0406	1.0406	0.338544	1.24815	1.24815
1553930_at	134864	TAAR1	trace amine associated receptor 1	NM_138327	3.21533	3.27822	3.2777	3.17241	3.2748	3.18293	0.793269	0.987662	-1.01249	0.75133	0.985055	-1.01517	0.955238	1.00265	1.00265
1553931_at	202459	OSTCP1	oligosaccharyltransferase complex subunit pseudogene 1	NM_145303 /// NR_028496	3.52508	3.58782	3.76842	3.591	3.66875	3.64351	0.288679	1.07154	1.07154	0.209996	1.0892	1.0892	0.780871	0.98379	-1.01648
1553934_at	221241	LINC00305	long intergenic non-protein coding RNA 305	NM_152728 /// NR_027245	4.25608	4.04606	4.03031	4.06397	4.79429	4.22723	0.241732	1.28315	1.28315	0.70254	0.930497	-1.07469	0.157461	1.379	1.379
1553935_at	85003	BFSP2-AS1	BFSP2 antisense RNA 1	NM_032917 /// XR_241567 /// XR_249542 /// XR_251448	4.22271	4.07382	4.13955	4.12696	4.16562	4.0418	0.613164	0.969591	-1.03136	0.8618	0.989648	-1.01046	0.734048	0.979733	-1.02069
1553936_a_at	85003	BFSP2-AS1	BFSP2 antisense RNA 1	NM_032917 /// XR_241567 /// XR_249542 /// XR_251448	5.11286	5.07021	5.19111	5.16381	5.47126	5.18062	0.146818	1.17642	1.17642	0.527086	1.06137	1.06137	0.305448	1.1084	1.1084
1553938_a_at	202374	STK32A	serine/threonine kinase 32A	NM_001112724 /// NM_001287740 /// NM_145001	5.22174	5.11272	5.24154	5.12322	5.09281	5.203	0.82386	0.986695	-1.01348	0.861203	1.01056	1.01056	0.694216	0.976386	-1.02418
1553940_a_at	123355	LRRC28	leucine rich repeat containing 28	NM_001284400 /// NM_144598 /// XM_005254861 /// XM_006720388 /// XM_006720389 /// XM_00	6.8907	6.91687	6.94655	7.10849	6.77275	7.07152	0.903422	1.0128	1.0128	0.439367	1.08956	1.08956	0.503879	0.929555	-1.07578
1553943_at	171391	NS3BP	NS3BP	NR_046316	7.3461	7.4267	7.65732	7.50426	7.90657	7.5084	0.167705	1.24927	1.24927	0.35287	1.14424	1.14424	0.526295	1.09179	1.09179
1553944_at	4253 /// 117153	CTAGE5 /// MIA2	CTAGE family, member 5 /// melanoma inhibitory activity 2	NM_001247988 /// NM_001247989 /// NM_001247990 /// NM_005930 /// NM_054024 /// NM_20335	4.79798	5.07364	4.87763	4.96951	4.77547	4.75577	0.247707	0.888726	-1.12521	0.924479	0.991549	-1.00852	0.276047	0.8963	-1.1157
1553945_at	122876	GPHB5	glycoprotein hormone beta 5	NM_145171	6.39487	6.46399	6.41493	6.40366	6.85654	6.46288	0.253137	1.17306	1.17306	0.90964	0.986142	-1.01405	0.222562	1.18955	1.18955
1553946_at	117159	DCD	dermcidin	NM_053283 /// XM_005268627	4.92411	4.99497	5.02146	5.25784	5.54797	4.80278	0.548877	1.16138	1.16138	0.61336	1.13297	1.13297	0.918277	1.02507	1.02507
1553947_at	118460	EXOSC6	exosome component 6	NM_058219	8.1976	8.17736	8.03638	8.16274	8.06456	8.17062	0.378774	0.952711	-1.04964	0.285733	0.940876	-1.06284	0.807626	1.01258	1.01258
1553949_at	440073	IQSEC3	IQ motif and Sec7 domain 3	NM_001170738 /// NM_015232	5.71844	5.78199	6.12491	5.80727	6.07771	5.77187	0.407937	1.12863	1.12863	0.32068	1.16141	1.16141	0.83496	0.971779	-1.02904
1553952_at	131540	ZDHHC19	zinc finger, DHHC-type containing 19	NM_001039617 /// NM_144637 /// XM_005269277 /// XM_005269278 /// XM_005269279 /// XM_00	7.08168	7.03551	6.82696	7.06809	7.0592	7.21046	0.563394	1.05426	1.05426	0.415038	0.925901	-1.08003	0.209826	1.13863	1.13863
1553954_at	199857	ALG14	ALG14, UDP-N-acetylglucosaminyltransferase subunit	NM_144988 /// XM_005270582	9.02338	8.96498	8.73088	8.87894	8.6253	8.93151	0.223138	0.861081	-1.16133	0.271699	0.877044	-1.14019	0.862804	0.981799	-1.01854
1553955_at	129285	PPP1R21	protein phosphatase 1, regulatory subunit 21	NM_001135629 /// NM_001135630 /// NM_001193475 /// NM_152994 /// NR_024188	9.63603	9.63225	9.60671	9.72946	9.67385	9.76163	0.267992	1.05966	1.05966	0.620106	1.02381	1.02381	0.479375	1.03502	1.03502
1553956_at	65062	TMEM237	transmembrane protein 237	NM_001044385 /// NM_152388	9.36673	9.24698	9.08183	9.16379	9.06571	9.18357	0.096957	0.881348	-1.13463	0.0948911	0.880232	-1.13606	0.982398	1.00127	1.00127
1553957_at	163050	ZNF564	zinc finger protein 564	NM_144976	7.66099	7.55164	7.47406	7.69269	7.28127	7.52196	0.239997	0.867719	-1.15245	0.880293	0.984224	-1.01603	0.285123	0.881627	-1.13427
1553959_a_at	126792	B3GALT6	UDP-Gal:betaGal beta 1,3-galactosyltransferase polypeptide 6	NM_080605	10.2692	10.3132	10.4886	10.3511	10.3784	10.2388	0.845467	1.01214	1.01214	0.21475	1.09323	1.09323	0.268061	0.925827	-1.08012
1553960_at	90203	SNX21	sorting nexin family member 21	NM_001042632 /// NM_001042633 /// NM_033421 /// NM_152897 /// XM_005260608 /// XM_00672	8.21147	8.22686	7.78898	8.1456	7.95285	8.1403	0.371394	0.887247	-1.12708	0.223443	0.839804	-1.19075	0.662989	1.05649	1.05649
1553961_s_at	90203	SNX21	sorting nexin family member 21	NM_001042632 /// NM_001042633 /// NM_033421 /// NM_152897 /// XM_005260608 /// XM_00672	7.64471	7.80609	7.75936	7.56793	7.72369	7.69937	0.901121	0.990432	-1.00966	0.590028	0.958099	-1.04373	0.672795	1.03375	1.03375
1553962_s_at	388	RHOB	ras homolog family member B	NM_004040	5.34384	5.28502	5.30106	5.1617	5.54264	5.20233	0.728005	1.04106	1.04106	0.622902	0.944061	-1.05925	0.42181	1.10275	1.10275
1553963_at	388	RHOB	ras homolog family member B	NM_004040	3.35119	3.28539	3.49655	3.45922	3.4076	3.21804	0.95174	0.996212	-1.0038	0.151324	1.11697	1.11697	0.141907	0.891884	-1.12122
1553965_x_at	388	RHOB	ras homolog family member B	NM_004040	4.29531	4.29453	4.35026	4.30144	4.80458	4.19475	0.47241	1.15248	1.15248	0.909262	1.02167	1.02167	0.536547	1.12804	1.12804
1553967_at	113179	ADAT3	adenosine deaminase, tRNA-specific 3	NM_138422	6.11767	6.22358	6.3005	6.37042	6.63032	6.449	0.0265154	1.29149	1.29149	0.165596	1.12104	1.12104	0.108925	1.15204	1.15204
1553968_a_at	113179	ADAT3	adenosine deaminase, tRNA-specific 3	NM_138422	8.43149	8.51606	8.33903	8.36482	8.46948	8.51661	0.669741	1.01344	1.01344	0.0586469	0.919009	-1.08813	0.0409371	1.10276	1.10276
1553970_s_at	1056	CEL	carboxyl ester lipase	NM_001807	5.34763	5.39042	5.54561	5.64469	5.85534	6.14859	0.0157207	1.55073	1.55073	0.174404	1.16969	1.16969	0.0497492	1.32575	1.32575
1553971_a_at	352954	GATS	GATS, stromal antigen 3 opposite strand	NM_178831 /// NR_028038 /// NR_028039 /// NR_028040	7.38634	7.40121	7.65898	7.70976	7.8794	7.6355	0.03757	1.2867	1.2867	0.0649971	1.22315	1.22315	0.525031	1.05196	1.05196
1553972_a_at	875	CBS	cystathionine-beta-synthase	NM_000071 /// NM_001178008 /// NM_001178009 /// XM_006724057	9.43232	9.46651	9.38927	9.42999	9.3041	9.35305	0.0263218	0.919652	-1.08737	0.270279	0.9728	-1.02796	0.0709014	0.945365	-1.05779
1553973_a_at	404203	SPINK6	serine peptidase inhibitor, Kazal type 6	NM_001195290 /// NM_205841	5.65688	5.87063	6.06967	5.5989	6.19061	5.64093	0.65557	1.11112	1.11112	0.83364	1.0501	1.0501	0.808526	1.05811	1.05811
1553974_at	128977	C22orf39	chromosome 22 open reading frame 39	NM_001166242 /// NM_173793	7.64484	7.7165	7.65083	7.92782	7.21339	7.83094	0.608288	0.895951	-1.11613	0.721871	1.07822	1.07822	0.407217	0.83095	-1.20344
1553976_a_at	25911	DPCD	deleted in primary ciliary dyskinesia homolog (mouse)	NM_015448 /// XM_006717745	10.2206	10.2619	10.615	10.5198	10.5377	10.5799	0.00613892	1.24618	1.24618	0.00568617	1.25365	1.25365	0.862709	0.994047	-1.00599
1553977_a_at	51302	CYP39A1	cytochrome P450, family 39, subfamily A, polypeptide 1	NM_001278738 /// NM_001278739 /// NM_016593 /// XM_005249171	6.42236	6.46621	6.63163	6.42236	6.47375	6.24543	0.554617	0.942987	-1.06046	0.563323	1.05901	1.05901	0.28121	0.890444	-1.12304
1553978_at	729991	MEF2BNB	MEF2B neighbor	NM_001145783 /// NM_001145784	9.72105	9.72833	9.88067	9.83727	9.96324	10.0245	0.0031495	1.20511	1.20511	0.0222687	1.09755	1.09755	0.0220062	1.098	1.098
1553979_at	7675	ZNF121	zinc finger protein 121	NM_001008727 /// XM_005260062 /// XM_005260064	11.6757	11.6723	11.7221	11.7499	11.6714	11.7671	0.347734	1.03184	1.03184	0.225408	1.04388	1.04388	0.70854	0.988464	-1.01167
1553982_a_at	338382	RAB7B	RAB7B, member RAS oncogene family	NM_001164522 /// NM_177403 /// XM_006711288	6.58146	6.45988	6.55846	6.72169	6.296	6.51912	0.426594	0.924594	-1.08156	0.404256	1.08629	1.08629	0.155795	0.851151	-1.17488
1553983_at	1841	DTYMK	deoxythymidylate kinase (thymidylate kinase)	NM_001165031 /// NM_012145 /// NR_033255	8.19558	8.15678	8.09699	8.04793	7.96056	8.1502	0.235003	0.919675	-1.08734	0.292942	0.930629	-1.07454	0.84746	0.98823	-1.01191
1553984_s_at	1841	DTYMK	deoxythymidylate kinase (thymidylate kinase)	NM_001165031 /// NM_012145 /// NR_033255	11.5898	11.5967	11.2436	11.2421	11.166	11.2701	0.00308402	0.77098	-1.29705	0.00376394	0.78439	-1.27488	0.600269	0.982904	-1.01739
1553986_at	158158	RASEF	RAS and EF-hand domain containing	NM_152573 /// XM_005251730 /// XM_005251731	8.62734	8.56149	8.56945	8.41955	8.22943	8.3406	0.0313724	0.806976	-1.23919	0.304194	0.933086	-1.07171	0.0808808	0.864847	-1.15627
1553987_at	51275	MAPKAPK5-AS1	MAPKAPK5 antisense RNA 1	NM_016534 /// NR_015404	9.73413	9.7426	9.92756	9.89461	9.89461	9.91398	0.00190581	1.12189	1.12189	0.00169407	1.12718	1.12718	0.699612	0.995306	-1.00472
1553989_a_at	245973	ATP6V1C2	ATPase, H+ transporting, lysosomal 42kDa, V1 subunit C2	NM_001039362 /// NM_144583 /// XR_426949	6.29887	6.33388	6.24912	6.26425	6.50372	6.41769	0.0329603	1.10522	1.10522	0.218061	0.959469	-1.04224	0.0130373	1.1519	1.1519
1553990_at	283870	BRICD5	BRICHOS domain containing 5	NM_182563 /// XM_005255263	6.72545	6.87595	6.624	6.70839	6.82818	6.81555	0.784045	1.01478	1.01478	0.152978	0.910982	-1.09772	0.114751	1.11394	1.11394
1553991_s_at	54621 /// 101928274	LOC101928274 /// VSIG10	uncharacterized LOC101928274 /// V-set and immunoglobulin domain containing 10	NM_019086 /// XM_005253908 /// XM_006719467 /// XM_006719468 /// XR_243018 /// XR_42441	8.49606	8.36371	8.44242	8.47764	8.2929	8.41069	0.367383	0.947312	-1.05562	0.710148	1.02111	1.02111	0.238509	0.927724	-1.07791
1553992_s_at	10230	NBR2	neighbor of BRCA1 gene 2 (non-protein coding)	NM_005821 /// NR_003108	8.61584	8.58621	8.6653	8.61196	8.57776	8.68581	0.586635	1.02155	1.02155	0.511802	1.0264	1.0264	0.901118	0.995269	-1.00475
1553993_s_at	81857 /// 102465480	MED25 /// MIR6800	mediator complex subunit 25 /// microRNA 6800	NM_030973 /// NR_106858	10.651	10.6508	10.8634	10.8424	10.8299	10.9038	0.00627437	1.16146	1.16146	0.00759007	1.15027	1.15027	0.686253	1.00973	1.00973
1553994_at	4907	NT5E	5'-nucleotidase, ecto (CD73)	NM_001204813 /// NM_002526	8.93802	8.90587	8.5729	8.57436	8.00873	8.46997	0.0363438	0.623044	-1.60502	0.162181	0.785501	-1.27307	0.174702	0.79318	-1.26075
1553995_a_at	4907	NT5E	5'-nucleotidase, ecto (CD73)	NM_001204813 /// NM_002526	7.79716	7.85818	7.33754	7.53818	7.15123	7.50981	0.0609239	0.708503	-1.41143	0.105127	0.763231	-1.31022	0.571696	0.928293	-1.07725
1553997_a_at	253982	ASPHD1	aspartate beta-hydroxylase domain containing 1	NM_181718 /// NM_198907 /// XR_243272 /// XR_429675	10.6398	10.7124	10.7622	10.6576	10.6908	10.7468	0.506592	1.03003	1.03003	0.593254	1.02372	1.02372	0.885696	1.00617	1.00617
1553998_at	63947 /// 728656	DMRTC1 /// DMRTC1B	DMRT-like family C1 /// DMRT-like family C1B	NM_001080851 /// NM_033053 /// XM_005262287 /// XM_005262288 /// XM_005262289 /// XM_00	4.85877	4.89761	5.21916	5.03466	4.87481	4.96381	0.662084	1.02891	1.02891	0.0613947	1.18816	1.18816	0.0925883	0.865976	-1.15477
1554001_at	4591	TRIM37	tripartite motif containing 37	NM_001005207 /// NM_015294 /// XM_005257385 /// XM_005257386 /// XM_005257387 /// XM_00	8.54935	8.52496	8.29831	8.5295	8.34734	8.67059	0.873383	0.980653	-1.01973	0.503448	0.918118	-1.08918	0.599744	1.06811	1.06811
1554003_at	64283	ARHGEF28	Rho guanine nucleotide exchange factor (GEF) 28	NM_001080479 /// NM_001177693 /// NM_001244364 /// XM_005248568 /// XM_006714669	9.58739	9.56823	9.47552	9.53596	9.3654	9.41019	0.00929355	0.876596	-1.14078	0.107535	0.951271	-1.05122	0.0337772	0.9215	-1.08519
1554004_a_at	64283	ARHGEF28	Rho guanine nucleotide exchange factor (GEF) 28	NM_001080479 /// NM_001177693 /// NM_001244364 /// XM_005248568 /// XM_006714669	9.54454	9.48949	9.59943	9.60824	9.35054	9.49608	0.237217	0.937109	-1.06711	0.265776	1.06202	1.06202	0.0657984	0.882382	-1.1333
1554006_a_at	3993	LLGL2	lethal giant larvae homolog 2 (Drosophila)	NM_001015002 /// NM_001031803 /// NM_004524 /// XM_006721897 /// XM_006721898 /// XM_00	6.58862	6.5586	6.67686	6.66509	6.65866	6.55949	0.465992	1.02489	1.02489	0.106268	1.06981	1.06981	0.241953	0.958002	-1.04384
1554007_at	---	---	---	---	8.6847	8.73378	8.41912	8.55695	8.45779	8.62414	0.159739	0.889905	-1.12372	0.0920207	0.857846	-1.16571	0.599486	1.03737	1.03737
1554008_at	9180	OSMR	oncostatin M receptor	NM_001168355 /// NM_003999 /// XM_005248384 /// XM_005248385 /// XM_005248386 /// XM_00	8.80386	8.83797	8.72955	8.81937	8.46966	8.85896	0.409318	0.897136	-1.11466	0.79504	0.968314	-1.03272	0.549221	0.926493	-1.07934
1554010_at	3340	NDST1	N-deacetylase/N-sulfotransferase (heparan glucosaminyl) 1	NM_001543 /// XM_005268433 /// XM_005268434 /// XM_005268435 /// XM_005268436 /// XM_00	8.45456	8.45298	8.39473	8.34077	8.28596	8.40785	0.144348	0.928605	-1.07688	0.212118	0.94212	-1.06144	0.727216	0.985654	-1.01455
1554012_at	340419	RSPO2	R-spondin 2	NM_001282863 /// NM_178565 /// XM_005250906 /// XM_005250907	3.47009	3.32631	3.38982	3.47122	3.56467	3.40792	0.413287	1.06296	1.06296	0.751103	1.02265	1.02265	0.590858	1.03942	1.03942
1554014_at	1106	CHD2	chromodomain helicase DNA binding protein 2	NM_001042572 /// NM_001271	8.65343	8.6955	8.85799	8.99847	8.57889	9.00639	0.567438	1.08536	1.08536	0.262731	1.19232	1.19232	0.515644	0.910295	-1.09855
1554015_a_at	1106	CHD2	chromodomain helicase DNA binding protein 2	NM_001042572 /// NM_001271	7.47594	7.39354	7.2872	7.59769	7.31942	7.64048	0.823084	1.03183	1.03183	0.969475	1.00535	1.00535	0.85263	1.02634	1.02634
1554016_a_at	79650	USB1	U6 snRNA biogenesis 1	NM_001195302 /// NM_001204911 /// NM_024598 /// XM_005256144	9.5564	9.57023	9.35712	9.3608	9.33747	9.49904	0.116176	0.904341	-1.10578	0.0538737	0.867925	-1.15217	0.436515	1.04196	1.04196
1554017_at	11066 /// 353116	RILPL1 /// SNRNP35	Rab interacting lysosomal protein-like 1 /// small nuclear ribonucleoprotein 35kDa (U11	NM_007020 /// NM_022717 /// NM_178314 /// NM_180699 /// NM_180703 /// NR_104103 /// XM_	6.4872	6.47744	6.65836	6.56365	6.61775	6.53601	0.162086	1.06774	1.06774	0.0867889	1.0933	1.0933	0.553014	0.976626	-1.02393
1554018_at	10457	GPNMB	glycoprotein (transmembrane) nmb	NM_001005340 /// NM_002510 /// XM_005249578	3.47191	3.47653	3.31323	3.53888	3.4126	3.39353	0.497648	0.951878	-1.05055	0.638452	0.967166	-1.03395	0.819726	0.984193	-1.01606
1554019_s_at	285753	CEP57L1	centrosomal protein 57kDa-like 1	NM_001083535 /// NM_001271852 /// NM_001271853 /// NM_173830 /// XM_005266935 /// XM_00	6.0676	5.99247	5.59241	6.04704	5.6026	5.70817	0.147533	0.771293	-1.29652	0.355543	0.864352	-1.15694	0.457056	0.892337	-1.12065
1554020_at	636	BICD1	bicaudal D homolog 1 (Drosophila)	NM_001003398 /// NM_001714 /// XM_005253465 /// XM_005253466 /// XM_006719134 /// XR_24	8.70056	8.79036	8.21247	8.3528	8.19512	8.52035	0.080446	0.764335	-1.30833	0.0531949	0.725564	-1.37824	0.649301	1.05344	1.05344
1554021_a_at	7559	ZNF12	zinc finger protein 12	NM_006956 /// NM_016265 /// XR_242099 /// XR_242100	8.72745	8.64407	8.65588	8.59186	8.53078	8.39563	0.0499477	0.85705	-1.16679	0.441165	0.95801	-1.04383	0.105139	0.894615	-1.1178
1554022_at	152206	CCDC13	coiled-coil domain containing 13	NM_144719 /// XM_005264898 /// XM_005264899	4.83772	4.73835	4.91121	4.65004	4.82059	4.54938	0.563045	0.931064	-1.07404	0.96576	0.994878	-1.00515	0.589864	0.935857	-1.06854
1554023_s_at	152206	CCDC13	coiled-coil domain containing 13	NM_144719 /// XM_005264898 /// XM_005264899	6.96411	6.9295	6.9872	6.96149	7.42056	6.80115	0.563627	1.12043	1.12043	0.920348	1.01927	1.01927	0.627601	1.09924	1.09924
1554026_a_at	4651	MYO10	myosin X	NM_012334 /// XM_005248306 /// XM_005248307 /// XM_006714475	9.20685	9.21303	8.71521	8.74581	9.01227	9.12785	0.0644803	0.907594	-1.10181	0.00225228	0.717261	-1.39419	0.00611819	1.26536	1.26536
1554027_a_at	8671	SLC4A4	solute carrier family 4 (sodium bicarbonate cotransporter), member 4	NM_001098484 /// NM_001134742 /// NM_003759 /// XM_005265704 /// XM_006714398 /// XM_00	6.2063	5.83666	6.05474	6.19369	5.96775	6.03177	0.902616	0.985057	-1.01517	0.573975	1.0738	1.0738	0.501485	0.917353	-1.09009
1554029_a_at	9652	TTC37	tetratricopeptide repeat domain 37	NM_014639	7.40026	7.39546	6.84177	7.10443	6.41375	6.79701	0.024982	0.57735	-1.73205	0.111047	0.744964	-1.34235	0.147928	0.775005	-1.29031
1554030_at	411	ARSB	arylsulfatase B	NM_000046 /// NM_198709 /// XM_005248506 /// XM_006714615	6.45637	6.45535	6.20478	6.19935	6.296	6.27324	0.000379836	0.888082	-1.12602	0.000117381	0.83869	-1.19234	0.00326909	1.05889	1.05889
1554032_at	411	ARSB	arylsulfatase B	NM_000046 /// NM_198709 /// XM_005248506 /// XM_006714615	3.89346	3.75547	4.16615	3.74015	4.06644	3.98746	0.355137	1.15068	1.15068	0.538018	1.0933	1.0933	0.717548	1.05249	1.05249
1554033_at	55691	FRMD4A	FERM domain containing 4A	NM_018027 /// XM_005252489 /// XM_005252490 /// XM_005252494 /// XM_005252495 /// XM_00	5.10323	5.07398	5.22341	5.28006	5.66569	5.24179	0.128209	1.288	1.288	0.420008	1.11972	1.11972	0.331989	1.15029	1.15029
1554034_a_at	55691	FRMD4A	FERM domain containing 4A	NM_018027 /// XM_005252489 /// XM_005252490 /// XM_005252494 /// XM_005252495 /// XM_00	4.56121	4.92516	4.83855	4.52357	4.50324	4.83889	0.783042	0.95124	-1.05126	0.812156	0.957851	-1.044	0.969351	0.993098	-1.00695
1554036_at	9841	ZBTB24	zinc finger and BTB domain containing 24	NM_001164313 /// NM_014797	7.02678	7.06427	6.78749	6.96894	6.77433	7.11456	0.568213	0.932336	-1.07257	0.367757	0.8905	-1.12296	0.703553	1.04698	1.04698
1554037_a_at	9841	ZBTB24	zinc finger and BTB domain containing 24	NM_001164313 /// NM_014797	5.5749	5.44979	5.32459	5.35817	5.51377	5.61376	0.497569	1.03628	1.03628	0.0832812	0.888246	-1.12581	0.0447626	1.16666	1.16666
1554038_at	55132	LARP1B	La ribonucleoprotein domain family, member 1B	NM_001278604 /// NM_018078 /// NM_032239 /// NM_178043 /// XM_005263086 /// XM_00526308	6.20374	6.16863	6.09332	6.02431	5.8024	6.05474	0.096685	0.83647	-1.1955	0.322381	0.915502	-1.0923	0.313356	0.913674	-1.09448
1554039_at	80017	C14orf159	chromosome 14 open reading frame 159	NM_001102366 /// NM_001102367 /// NM_001102368 /// NM_001102369 /// NM_001286470 /// NM	7.2724	7.24791	7.29002	7.1292	7.45714	7.13605	0.82016	1.02558	1.02558	0.753565	0.965571	-1.03566	0.595535	1.06215	1.06215
1554041_at	100288797	TMEM239	transmembrane protein 239	NM_001167670 /// XM_005260633 /// XM_005260634 /// XM_006723534	5.17604	5.42798	5.25511	5.25003	5.87403	5.32672	0.311952	1.22975	1.22975	0.853578	0.966315	-1.03486	0.252299	1.27262	1.27262
1554042_s_at	100288797	TMEM239	transmembrane protein 239	NM_001167670 /// XM_005260633 /// XM_005260634 /// XM_006723534	6.36574	6.32835	6.40623	6.35193	6.39028	6.47453	0.145667	1.06095	1.06095	0.516451	1.02245	1.02245	0.309328	1.03765	1.03765
1554043_a_at	---	---	---	---	6.58597	6.63243	6.5266	6.63284	6.15967	6.61906	0.338309	0.858662	-1.1646	0.888546	0.979775	-1.02064	0.397619	0.876388	-1.14105
1554044_a_at	56246	MRAP	melanocortin 2 receptor accessory protein	NM_001285394 /// NM_178817 /// NM_206898 /// XM_006724028	5.88841	5.71349	5.93435	6.07515	6.12767	6.0242	0.0722877	1.20998	1.20998	0.136775	1.15173	1.15173	0.531517	1.05057	1.05057
1554045_at	7572	ZNF24	zinc finger protein 24	NM_006965 /// XM_005258341 /// XM_005258342	4.98893	5.09859	4.96455	5.14007	4.92169	5.13638	0.911385	0.989846	-1.01026	0.948424	1.00594	1.00594	0.860593	0.983997	-1.01626
1554047_at	10190	TXNDC9	thioredoxin domain containing 9	NM_005783	6.82235	6.78024	6.62459	6.7331	6.71248	6.75965	0.292927	0.95579	-1.04626	0.0968991	0.918626	-1.08858	0.345802	1.04046	1.04046
1554049_s_at	50717	DCAF8	DDB1 and CUL4 associated factor 8	NM_015726 /// NR_028103 /// NR_028104 /// NR_028105 /// NR_028106	6.78996	6.7212	6.58249	6.39881	6.24362	6.64595	0.187529	0.8062	-1.24039	0.242968	0.832239	-1.20158	0.818038	0.968712	-1.0323
1554050_at	27293	SMPDL3B	sphingomyelin phosphodiesterase, acid-like 3B	NM_001009568 /// NM_014474	7.05576	7.25717	7.34922	7.16096	7.10674	7.20353	0.991816	0.99908	-1.00092	0.468998	1.07075	1.07075	0.463597	0.933066	-1.07174
1554052_at	23019	CNOT1	CCR4-NOT transcription complex, subunit 1	NM_001265612 /// NM_016284 /// NM_206999 /// NR_049763	8.2767	8.26319	8.24161	8.28562	8.06688	8.20948	0.120263	0.912712	-1.09564	0.924095	0.995621	-1.0044	0.132712	0.916727	-1.09084
1554053_at	10558	SPTLC1	serine palmitoyltransferase, long chain base subunit 1	NM_001281303 /// NM_006415 /// NM_178324 /// XR_242563	7.8062	7.82155	7.81145	7.87814	7.59722	7.89817	0.635755	0.955163	-1.04694	0.821981	1.02166	1.02166	0.497045	0.934911	-1.06962
1554057_at	645676	ASH1L-AS1	ASH1L antisense RNA 1	NR_027023	9.81094	9.75177	9.87387	9.75725	9.73953	9.84256	0.895746	1.00673	1.00673	0.649433	1.02399	1.02399	0.742186	0.983148	-1.01714
1554059_at	6419	SETMAR	SET domain and mariner transposase fusion gene	NM_001243723 /// NM_001276325 /// NM_006515 /// NR_024022 /// NR_075073 /// XM_00671329	7.04894	7.00306	6.89977	7.04462	6.96829	7.09782	0.936498	1.0049	1.0049	0.556343	0.963391	-1.038	0.509472	1.04309	1.04309
1554060_s_at	6419	SETMAR	SET domain and mariner transposase fusion gene	NM_001243723 /// NM_001276325 /// NM_006515 /// NR_024022 /// NR_075073 /// XM_00671329	7.60457	7.44067	7.22327	7.44684	7.21973	7.63399	0.670029	0.935777	-1.06863	0.424652	0.878088	-1.13884	0.682514	1.0657	1.0657
1554062_at	7499	XG	Xg blood group	NM_001141919 /// NM_001141920 /// NM_175569 /// XM_005274587 /// XM_006724512	4.14949	4.58998	4.83199	4.54119	4.60684	4.43231	0.556265	1.10945	1.10945	0.257052	1.24562	1.24562	0.515119	0.890685	-1.12273
1554063_at	100533106	ZHX1-C8orf76	ZHX1-C8orf76 readthrough	NM_001204180	8.55681	8.50875	8.31648	8.41491	8.4715	8.56974	0.852526	0.991607	-1.00846	0.0688964	0.89064	-1.12279	0.0818363	1.11336	1.11336
1554065_at	89853	MVB12B	multivesicular body subunit 12B	NM_001011703 /// NM_033446 /// XM_005252297	6.42487	6.34482	6.50092	6.42235	6.47515	6.32422	0.859028	1.01034	1.01034	0.390893	1.05467	1.05467	0.478762	0.957973	-1.04387
1554067_at	144577	C12orf66	chromosome 12 open reading frame 66	NM_152440 /// XM_005268677	8.309	8.27718	8.05449	8.39141	7.99538	8.29375	0.479037	0.902174	-1.10843	0.728724	0.952547	-1.04982	0.699112	0.947118	-1.05584
1554068_s_at	144577	C12orf66	chromosome 12 open reading frame 66	NM_152440 /// XM_005268677	7.25531	7.1706	7.13411	7.2171	6.93958	7.03903	0.0383731	0.856394	-1.16769	0.595964	0.974439	-1.02623	0.0601001	0.878858	-1.13784
1554069_at	2046	EPHA8	EPH receptor A8	NM_001006943 /// NM_020526	5.71248	5.85061	5.87199	5.79843	6.11949	5.83245	0.241236	1.14427	1.14427	0.714572	1.0379	1.0379	0.369015	1.10249	1.10249
1554071_at	159989	CCDC67	coiled-coil domain containing 67	NM_181645 /// XM_005273802	3.24349	3.26302	3.15136	3.26302	3.26953	3.13836	0.536137	0.9664	-1.03477	0.561566	0.968576	-1.03244	0.966308	0.997753	-1.00225
1554072_s_at	159989	CCDC67	coiled-coil domain containing 67	NM_181645 /// XM_005273802	3.11877	3.07422	2.92336	3.10501	3.08573	3.09725	0.951962	0.996537	-1.00347	0.36078	0.944543	-1.05871	0.386673	1.05505	1.05505
1554074_s_at	200172	SLFNL1	schlafen-like 1	NM_001168247 /// NM_144990 /// XM_005270596 /// XM_005270597 /// XM_005270598 /// XM_00	7.48089	7.46084	7.76467	7.55616	7.78139	7.66712	0.0802871	1.19201	1.19201	0.146859	1.14041	1.14041	0.559007	1.04524	1.04524
1554076_s_at	219902	TMEM136	transmembrane protein 136	NM_001198670 /// NM_001198671 /// NM_001198672 /// NM_001198673 /// NM_001198674 /// NM	8.34371	8.38423	8.51198	8.40175	8.40219	8.48571	0.267163	1.057	1.057	0.212439	1.06651	1.06651	0.840268	0.991084	-1.009
1554077_a_at	79639	TMEM53	transmembrane protein 53	NM_024587 /// XM_005271194 /// XM_005271195 /// XM_005271196	7.91035	7.89327	7.88311	7.92313	7.81578	7.89679	0.312061	0.968937	-1.03206	0.97436	1.00091	1.00091	0.300727	0.968057	-1.033
1554078_s_at	9093	DNAJA3	DnaJ (Hsp40) homolog, subfamily A, member 3	NM_001135110 /// NM_001286516 /// NM_005147	11.2155	11.2718	11.2897	11.2779	11.183	11.2227	0.247845	0.972107	-1.02869	0.254308	1.02819	1.02819	0.0657966	0.94545	-1.0577
1554079_at	374378	GALNT18	polypeptide N-acetylgalactosaminyltransferase 18	NM_198516 /// XM_006718224 /// XM_006718225	7.57662	7.70443	7.50435	7.61236	7.52812	7.64381	0.558143	0.962891	-1.03854	0.39542	0.944637	-1.05861	0.761407	1.01932	1.01932
1554080_at	9125	RQCD1	RCD1 required for cell differentiation1 homolog (S. pombe)	NM_001271634 /// NM_001271635 /// NM_005444 /// NR_073390 /// XM_005246942 /// XM_00524	9.48375	9.48998	9.43178	9.45903	9.30291	9.48978	0.325301	0.939185	-1.06475	0.628253	0.971671	-1.02915	0.569987	0.966566	-1.03459
1554082_a_at	79707	NOL9	nucleolar protein 9	NM_024654 /// XM_005263493	8.07246	8.02729	8.05974	8.15522	7.73059	7.90611	0.0696591	0.851735	-1.17407	0.540439	1.04074	1.04074	0.0407217	0.818397	-1.2219
1554084_a_at	79707	NOL9	nucleolar protein 9	NM_024654 /// XM_005263493	8.04696	8.05761	8.05053	8.03601	7.83653	8.07427	0.392913	0.935049	-1.06946	0.932048	0.993771	-1.00627	0.433188	0.94091	-1.0628
1554085_at	317781	DDX51	DEAD (Asp-Glu-Ala-Asp) box polypeptide 51	NM_175066	7.89113	7.81528	7.81695	8.03937	7.60961	7.90911	0.588554	0.937021	-1.06721	0.662607	1.05333	1.05333	0.356902	0.889581	-1.12412
1554086_at	10426	TUBGCP3	tubulin, gamma complex associated protein 3	NM_001286277 /// NM_001286278 /// NM_001286279 /// NM_006322 /// XM_005268293 /// XR_24	5.66148	5.90212	5.77539	5.62192	5.8264	5.72068	0.951183	0.994291	-1.00574	0.551304	0.943999	-1.05932	0.589248	1.05328	1.05328
1554089_s_at	51119 /// 155370	SBDS /// SBDSP1	Shwachman-Bodian-Diamond syndrome /// Shwachman-Bodian-Diamond syndrome pseudogene 1	NM_016038 /// NR_001588 /// NR_024109 /// NR_024110 /// NR_024111	9.56749	9.56733	9.35476	9.28928	9.25444	9.54251	0.255803	0.889499	-1.12423	0.134733	0.843588	-1.18541	0.571158	1.05442	1.05442
1554091_a_at	114609	TIRAP	toll-interleukin 1 receptor (TIR) domain containing adaptor protein	NM_001039661 /// NM_052887 /// NM_148910 /// XM_005271399 /// XR_428968	7.21463	7.29579	7.33128	7.20841	7.48543	7.24772	0.401263	1.08024	1.08024	0.906112	1.01019	1.01019	0.45907	1.06934	1.06934
1554093_a_at	10302	SNAPC5	small nuclear RNA activating complex, polypeptide 5, 19kDa	NM_006049	10.5036	10.5652	10.6048	10.5498	10.6608	10.6803	0.029323	1.09899	1.09899	0.303726	1.03018	1.03018	0.0742735	1.06679	1.06679
1554094_at	957	ENTPD5	ectonucleoside triphosphate diphosphohydrolase 5	NM_001249 /// XM_005268221 /// XM_005268222 /// XM_005268224 /// XM_006720324 /// XM_00	6.54783	6.38056	6.40998	6.50954	6.46768	6.31054	0.515514	0.949288	-1.05342	0.968114	0.996933	-1.00308	0.53883	0.952209	-1.05019
1554095_at	155435	RBM33	RNA binding motif protein 33	NM_001008408 /// NM_053043 /// XM_005249531 /// XM_005249532 /// XM_005249533 /// XM_00	9.20123	9.19477	9.04821	9.11207	8.97948	9.19473	0.313149	0.926015	-1.0799	0.288917	0.921552	-1.08513	0.944201	1.00484	1.00484
1554096_a_at	155435	RBM33	RNA binding motif protein 33	NM_001008408 /// NM_053043 /// XM_005249531 /// XM_005249532 /// XM_005249533 /// XM_00	7.75879	7.8129	7.45483	7.61208	7.18282	7.70187	0.220341	0.788128	-1.26883	0.339111	0.839505	-1.19118	0.709682	0.938801	-1.06519
1554097_a_at	554202	MIR31HG	MIR31 host gene (non-protein coding)	NR_027054	6.70214	6.89997	6.72136	6.70668	6.41884	6.7832	0.32267	0.870528	-1.14873	0.642773	0.941453	-1.06219	0.552383	0.924664	-1.08147
1554098_at	169981	SPIN3	spindlin family, member 3	NM_001010862 /// NR_027139 /// XM_006724577 /// XM_006724578	6.2063	6.1311	6.24007	6.36502	6.09536	6.26941	0.892019	1.00953	1.00953	0.244527	1.09721	1.09721	0.285626	0.920087	-1.08685
1554099_a_at	169981	SPIN3	spindlin family, member 3	NM_001010862 /// NR_027139 /// XM_006724577 /// XM_006724578	8.27195	8.26221	8.18021	8.22272	8.19162	8.38285	0.817552	1.01407	1.01407	0.47256	0.955535	-1.04653	0.36262	1.06126	1.06126
1554101_a_at	84899	TMTC4	transmembrane and tetratricopeptide repeat containing 4	NM_001079669 /// NM_001286453 /// NM_032813 /// XM_005254080 /// XM_005254082 /// XM_00	9.20572	9.24658	9.11842	9.21748	8.80346	8.97385	0.0261312	0.791414	-1.26356	0.529846	0.960461	-1.04117	0.0424984	0.823995	-1.2136
1554102_a_at	84899	TMTC4	transmembrane and tetratricopeptide repeat containing 4	NM_001079669 /// NM_001286453 /// NM_032813 /// XM_005254080 /// XM_005254082 /// XM_00	8.47607	8.54907	8.4424	8.42919	8.102	8.34165	0.0657095	0.81748	-1.22327	0.507905	0.948175	-1.05466	0.127874	0.862162	-1.15987
1554103_at	---	---	---	---	6.18966	6.18095	6.31352	6.48166	6.55919	6.48816	0.0200606	1.26433	1.26433	0.0653495	1.15852	1.15852	0.189592	1.09133	1.09133
1554105_at	84548	TMEM185A	transmembrane protein 185A	NM_001174092 /// NM_001282302 /// NM_032508 /// NR_104121 /// XM_006724850 /// XM_00672	8.3941	8.32438	8.29224	8.38238	8.26626	8.52475	0.773764	1.02546	1.02546	0.86131	0.984912	-1.01532	0.648539	1.04117	1.04117
1554106_at	65065	NBEAL1	neurobeachin-like 1	NM_001099273 /// NM_001114132 /// NM_198945 /// NM_205543 /// XM_005246787 /// XM_00524	8.09479	8.01601	7.69105	7.52002	7.48943	7.98282	0.235225	0.801474	-1.2477	0.128194	0.732113	-1.36591	0.587463	1.09474	1.09474
1554108_at	---	---	---	---	5.11079	5.18779	4.94251	5.03272	4.82018	5.15184	0.338661	0.892989	-1.11983	0.342703	0.893984	-1.11859	0.991785	0.998887	-1.00111
1554110_at	64866	CDCP1	CUB domain containing protein 1	NM_022842 /// NM_178181 /// XM_005265404	6.18385	6.27639	6.28274	6.35248	6.45341	6.31552	0.126684	1.11292	1.11292	0.319703	1.06252	1.06252	0.43027	1.04743	1.04743
1554112_a_at	9706	ULK2	unc-51 like autophagy activating kinase 2	NM_001142610 /// NM_014683 /// XM_006721606	5.23171	5.12749	5.35781	5.28093	5.11171	5.12749	0.341948	0.959265	-1.04246	0.078717	1.10173	1.10173	0.0331018	0.870688	-1.14852
1554113_a_at	9498	SLC4A8	solute carrier family 4, sodium bicarbonate cotransporter, member 8	NM_001039960 /// NM_001258401 /// NM_001258402 /// NM_001258403 /// NM_001267615 /// NM	6.35552	6.48264	6.33016	6.11071	6.59103	6.24889	0.996271	1.00061	1.00061	0.336155	0.871366	-1.14762	0.33435	1.14832	1.14832
1554114_s_at	85464	SSH2	slingshot protein phosphatase 2	NM_001282129 /// NM_001282130 /// NM_001282131 /// NM_033389 /// XM_005258058 /// XM_00	8.06233	7.93841	7.58276	7.78382	7.78614	8.14188	0.84813	0.975111	-1.02552	0.166498	0.80269	-1.24581	0.205704	1.2148	1.2148
1554115_at	133874	C5orf58	chromosome 5 open reading frame 58	NM_001102609 /// XM_005265817	5.83907	5.8623	6.4269	5.98843	6.19103	5.78145	0.618812	1.09852	1.09852	0.24135	1.28074	1.28074	0.432962	0.857717	-1.16589
1554116_s_at	57097	PARP11	poly (ADP-ribose) polymerase family, member 11	NM_001286521 /// NM_001286522 /// NM_020367 /// NR_104461 /// XM_005253710 /// XM_00525	4.58963	4.74006	4.69987	4.7471	4.66614	4.76585	0.549941	1.03609	1.03609	0.497422	1.04148	1.04148	0.927869	0.994822	-1.0052
1554117_at	160777	CCDC60	coiled-coil domain containing 60	NM_178499 /// XM_005253854 /// XM_006719265 /// XM_006719266 /// XM_006719267	6.68987	6.6649	6.72398	6.72821	7.03068	6.59997	0.490689	1.10033	1.10033	0.800088	1.03434	1.03434	0.647336	1.0638	1.0638
1554119_at	79650	USB1	U6 snRNA biogenesis 1	NM_001195302 /// NM_001204911 /// NM_024598 /// XM_005256144	7.10259	7.21921	7.01999	7.0079	7.20747	7.23142	0.316817	1.04141	1.04141	0.0573023	0.903156	-1.10723	0.0245336	1.15308	1.15308
1554121_at	51144	HSD17B12	hydroxysteroid (17-beta) dehydrogenase 12	NM_016142	4.21333	4.59054	4.84321	4.37421	4.84515	4.29378	0.649723	1.12314	1.12314	0.578859	1.15411	1.15411	0.913691	0.973164	-1.02758
1554122_a_at	51144	HSD17B12	hydroxysteroid (17-beta) dehydrogenase 12	NM_016142	5.69617	5.61959	5.46179	5.68225	5.03739	5.83245	0.556905	0.856807	-1.16712	0.816042	0.942224	-1.06132	0.712436	0.909346	-1.09969
1554125_a_at	22829	NLGN4Y	neuroligin 4, Y-linked	NM_001164238 /// NM_001206850 /// NM_014893 /// NR_028319 /// NR_046355 /// XM_00672487	3.6091	3.6598	3.63959	3.72255	3.68444	3.72352	0.202563	1.04937	1.04937	0.355553	1.03284	1.03284	0.629372	1.01601	1.01601
1554126_at	253827	MSRB3	methionine sulfoxide reductase B3	NM_001031679 /// NM_001193460 /// NM_001193461 /// NM_198080	8.79788	8.76652	8.95496	9.04568	8.93551	8.89727	0.0500376	1.09748	1.09748	0.0140317	1.16322	1.16322	0.140717	0.943486	-1.0599
1554127_s_at	253827	MSRB3	methionine sulfoxide reductase B3	NM_001031679 /// NM_001193460 /// NM_001193461 /// NM_198080	8.32405	8.36873	8.55383	8.45922	8.49597	8.56023	0.0361259	1.13423	1.13423	0.0495442	1.11739	1.11739	0.695961	1.01507	1.01507
1554128_at	149685	ADIG	adipogenin	NM_001018082 /// NM_174906	7.83304	7.74647	7.99669	7.80343	8.31052	7.6493	0.550335	1.14089	1.14089	0.723151	1.07945	1.07945	0.796467	1.05691	1.05691
1554129_a_at	149685	ADIG	adipogenin	NM_001018082 /// NM_174906	6.09517	6.09654	6.53041	6.30574	6.75227	6.06105	0.371836	1.2404	1.2404	0.356974	1.25025	1.25025	0.971735	0.992121	-1.00794
1554131_at	54462	CCSER2	coiled-coil serine-rich protein 2	NM_001284240 /// NM_001284241 /// NM_001284242 /// NM_001284243 /// NM_018999 /// XM_00	3.45344	3.61628	3.31136	3.44487	3.40888	3.5339	0.570644	0.956961	-1.04497	0.214923	0.897047	-1.11477	0.419654	1.06679	1.06679
1554132_a_at	54462	CCSER2	coiled-coil serine-rich protein 2	NM_001284240 /// NM_001284241 /// NM_001284242 /// NM_001284243 /// NM_018999 /// XM_00	7.33862	7.16004	6.80939	7.20289	6.62196	7.05439	0.198028	0.752019	-1.32975	0.401719	0.844875	-1.18361	0.549145	0.890095	-1.12348
1554133_at	55680	RUFY2	RUN and FYVE domain containing 2	NM_001042417 /// NM_001278225 /// NM_017987 /// NR_103475 /// NR_103476 /// XM_00526995	3.41615	3.28317	3.08192	3.29083	3.14314	3.26382	0.28452	0.903637	-1.10664	0.242461	0.89299	-1.11983	0.888805	1.01192	1.01192
1554140_at	79819	WDR78	WD repeat domain 78	NM_024763 /// NM_207014 /// XM_005271212 /// XM_005271213	7.1226	7.1846	7.54121	7.52744	6.82259	7.29458	0.65855	0.936262	-1.06808	0.14511	1.30199	1.30199	0.0919344	0.7191	-1.39063
1554141_s_at	79819	WDR78	WD repeat domain 78	NM_024763 /// NM_207014 /// XM_005271212 /// XM_005271213	6.65333	6.54532	6.73754	6.86116	6.39487	6.81325	0.981039	1.00329	1.00329	0.355375	1.14872	1.14872	0.365236	0.873397	-1.14495
1554142_at	283507	SUGT1P3	SUGT1 pseudogene 3	NR_003365	3.07357	3.1731	3.00861	3.08651	2.88533	3.05023	0.164024	0.897787	-1.11385	0.43749	0.948833	-1.05393	0.416304	0.946202	-1.05686
1554143_a_at	283507	SUGT1P3	SUGT1 pseudogene 3	NR_003365	4.55521	4.4824	4.35671	4.38847	4.42537	4.59309	0.907376	0.993382	-1.00666	0.149173	0.903615	-1.10667	0.169085	1.09934	1.09934
1554145_a_at	129285	PPP1R21	protein phosphatase 1, regulatory subunit 21	NM_001135629 /// NM_001135630 /// NM_001193475 /// NM_152994 /// NR_024188	7.3576	7.40965	7.23617	7.40142	7.09811	7.2998	0.187446	0.879852	-1.13655	0.592425	0.95606	-1.04596	0.350174	0.92029	-1.08661
1554147_s_at	89876	MAATS1	MYCBP-associated, testis expressed 1	NM_033364 /// XM_006713807 /// XM_006713808 /// XM_006713809 /// XR_427386 /// XR_42738	5.20409	4.96131	5.19935	5.1658	4.75429	5.01932	0.275803	0.873033	-1.14543	0.546535	1.07168	1.07168	0.138385	0.81464	-1.22754
1554148_a_at	9197	SLC33A1	solute carrier family 33 (acetyl-CoA transporter), member 1	NM_001190992 /// NM_004733 /// XM_006713822	8.56217	8.56827	8.38583	8.67861	8.33878	8.38161	0.188295	0.867526	-1.1527	0.802508	0.977389	-1.02313	0.249705	0.887596	-1.12664
1554149_at	56650	CLDND1	claudin domain containing 1	NM_001040181 /// NM_001040182 /// NM_001040183 /// NM_001040184 /// NM_001040199 /// NM	11.2286	11.1575	11.1123	11.1257	11.1121	11.1282	0.0951783	0.950746	-1.05181	0.0919026	0.949966	-1.05267	0.971223	1.00082	1.00082
1554151_at	4967	OGDH	oxoglutarate (alpha-ketoglutarate) dehydrogenase (lipoamide)	NM_001003941 /// NM_001165036 /// NM_002541 /// XM_005249759 /// XM_005249761	6.89977	6.94691	6.99558	7.03773	7.21242	6.95007	0.247227	1.11567	1.11567	0.459206	1.06682	1.06682	0.598899	1.04579	1.04579
1554152_a_at	4967	OGDH	oxoglutarate (alpha-ketoglutarate) dehydrogenase (lipoamide)	NM_001003941 /// NM_001165036 /// NM_002541 /// XM_005249759 /// XM_005249761	6.07222	6.26696	5.91264	6.01647	6.08678	6.34911	0.752515	1.03409	1.03409	0.239153	0.867518	-1.15271	0.167903	1.192	1.192
1554153_a_at	51317	PHF21A	PHD finger protein 21A	NM_001101802 /// NM_016621 /// XM_005252962 /// XM_005252963 /// XM_005252964 /// XM_00	9.05771	9.0432	9.09407	9.06556	9.05584	8.99687	0.443638	0.983433	-1.01685	0.362346	1.02056	1.02056	0.146005	0.963625	-1.03775
1554154_at	54834	GDAP2	ganglioside induced differentiation associated protein 2	NM_001135589 /// NM_017686 /// XM_005270959	8.27331	8.20141	7.95293	8.20277	8.04411	8.09064	0.213001	0.888851	-1.12505	0.235605	0.895331	-1.11691	0.928714	0.992764	-1.00729
1554155_at	79648	MCPH1	microcephalin 1	NM_001172574 /// NM_001172575 /// NM_024596 /// XM_005266034 /// XM_005266035	7.11369	7.10753	6.58882	7.01888	6.52918	7.16811	0.465905	0.833954	-1.19911	0.401222	0.808456	-1.23693	0.895739	1.03154	1.03154
1554156_a_at	90199	WFDC8	WAP four-disulfide core domain 8	NM_130896 /// NM_181510 /// XM_005260607	4.42045	4.375	4.08846	4.31909	4.50086	4.6304	0.222955	1.12343	1.12343	0.174849	0.874207	-1.14389	0.0456487	1.28508	1.28508
1554157_a_at	90199	WFDC8	WAP four-disulfide core domain 8	NM_130896 /// NM_181510 /// XM_005260607	5.2385	5.19485	5.50681	5.22419	5.31605	5.34675	0.400581	1.08277	1.08277	0.294416	1.10867	1.10867	0.790415	0.976641	-1.02392
1554158_at	10771	ZMYND11	zinc finger, MYND-type containing 11	NM_001202464 /// NM_001202465 /// NM_001202466 /// NM_001202467 /// NM_001202468 /// NM	7.11296	7.00045	6.50943	6.99721	6.76989	7.0749	0.613826	0.911105	-1.09757	0.294349	0.810351	-1.23403	0.530812	1.12433	1.12433
1554159_a_at	10771	ZMYND11	zinc finger, MYND-type containing 11	NM_001202464 /// NM_001202465 /// NM_001202466 /// NM_001202467 /// NM_001202468 /// NM	7.04272	7.01371	6.66916	6.88779	6.8112	6.89977	0.173089	0.887163	-1.12719	0.0822196	0.84105	-1.18899	0.485375	1.05483	1.05483
1554160_a_at	55663	ZNF446	zinc finger protein 446	NM_017908 /// XM_005259052 /// XM_005259053 /// XM_006723266	7.80159	7.72954	8.00862	7.91237	8.2513	7.94624	0.0885502	1.25981	1.25981	0.24137	1.14467	1.14467	0.377591	1.10059	1.10059
1554161_at	9481	SLC25A27	solute carrier family 25, member 27	NM_001204051 /// NM_001204052 /// NM_004277 /// XM_005249483 /// XM_005249484 /// XM_00	5.37402	5.39395	5.37984	5.23086	4.35694	5.34361	0.281518	0.690778	-1.44764	0.859291	0.946953	-1.05602	0.345443	0.729474	-1.37085
1554163_at	117581	TWIST2	twist family bHLH transcription factor 2	NM_001271893 /// NM_057179 /// XM_006712242	4.93541	4.91465	4.87509	4.88998	5.58638	4.90131	0.337372	1.2473	1.2473	0.888948	0.970973	-1.02989	0.287195	1.28459	1.28459
1554165_at	9679	FAM53B	family with sequence similarity 53, member B	NM_014661	3.99648	3.76337	3.85968	3.90783	4.30114	4.32214	0.0214294	1.34883	1.34883	0.971154	1.00266	1.00266	0.0219465	1.34526	1.34526
1554167_a_at	51125	GOLGA7	golgin A7	NM_001002296 /// NM_001174124 /// NM_016099	10.0041	10.034	10.0788	10.1077	10.0622	10.1156	0.0855834	1.04962	1.04962	0.0747654	1.05278	1.05278	0.885521	0.997005	-1.003
1554168_a_at	30011	SH3KBP1	SH3-domain kinase binding protein 1	NM_001024666 /// NM_001184960 /// NM_031892 /// XM_005274494 /// XM_005274495 /// XM_00	10.8071	10.7664	10.8677	10.9239	11.0646	10.9924	0.00965275	1.18243	1.18243	0.0758008	1.07853	1.07853	0.0476114	1.09634	1.09634
1554170_a_at	255374	MBLAC1	metallo-beta-lactamase domain containing 1	NM_203397 /// XM_005250250	7.81863	7.91028	8.06229	7.88562	8.13371	8.09329	0.0574914	1.18842	1.18842	0.278294	1.07886	1.07886	0.190944	1.10156	1.10156
1554171_at	9203	ZMYM3	zinc finger, MYM-type 3	NM_001171162 /// NM_001171163 /// NM_005096 /// NM_201599 /// XM_005262309 /// XM_00526	8.25882	8.37418	8.19366	8.29916	8.29066	8.29056	0.712194	0.982215	-1.01811	0.352362	0.95258	-1.04978	0.538397	1.03111	1.03111
1554172_a_at	9203	ZMYM3	zinc finger, MYM-type 3	NM_001171162 /// NM_001171163 /// NM_005096 /// NM_201599 /// XM_005262309 /// XM_00526	7.79631	7.77044	7.86237	7.9309	7.57328	7.87428	0.669656	0.959536	-1.04217	0.436466	1.08167	1.08167	0.265113	0.887085	-1.12729
1554173_at	124599	CD300LB	CD300 molecule-like family member b	NM_174892 /// XM_005257027 /// XM_006721684	7.46993	7.61662	7.62686	7.71494	7.9741	7.61593	0.218135	1.19064	1.19064	0.488442	1.09249	1.09249	0.499481	1.08984	1.08984
1554175_at	124599	CD300LB	CD300 molecule-like family member b	NM_174892 /// XM_005257027 /// XM_006721684	6.91763	6.81774	7.13081	6.95951	7.20795	6.88771	0.325964	1.133	1.133	0.332033	1.1309	1.1309	0.987229	1.00185	1.00185
1554176_a_at	285315	C3orf33	chromosome 3 open reading frame 33	NM_173657 /// XM_005247378 /// XM_005247379 /// XM_006713601	4.9192	5.14147	4.61938	4.70868	4.06402	4.90014	0.220275	0.683848	-1.46231	0.378132	0.775767	-1.28905	0.643699	0.881512	-1.13441
1554177_a_at	27109	ATP5S	ATP synthase, H+ transporting, mitochondrial Fo complex, subunit s (factor B)	NM_001003803 /// NM_001003805 /// NM_015684 /// NR_033761 /// XM_005267537 /// XM_00526	7.48442	7.50075	7.19077	7.47279	7.24269	7.33097	0.187134	0.867083	-1.15329	0.275337	0.894526	-1.11791	0.734587	0.969322	-1.03165
1554178_a_at	285172	FAM126B	family with sequence similarity 126, member B	NM_173822 /// XM_005246474 /// XM_005246475 /// XM_006712441 /// XM_006712442 /// XM_00	7.4193	7.3216	6.90427	7.15703	6.76131	7.28676	0.246712	0.786536	-1.2714	0.253905	0.79015	-1.26558	0.979856	0.995425	-1.0046
1554179_s_at	66004	LYNX1	Ly6/neurotoxin 1	NM_023946 /// NM_177457 /// NM_177458 /// NM_177476 /// NM_177477	7.34894	7.18434	7.30582	7.23933	7.56185	7.16568	0.621833	1.06964	1.06964	0.975401	1.00412	1.00412	0.642387	1.06525	1.06525
1554181_at	254122	SNX32	sorting nexin 32	NM_152760 /// XM_005273871 /// XM_006718488	5.86918	5.84398	5.98253	6.00794	5.99185	5.54552	0.663497	0.940889	-1.06282	0.503299	1.10088	1.10088	0.303326	0.854673	-1.17004
1554182_at	375593 /// 378108	TRIM73 /// TRIM74	tripartite motif containing 73 /// tripartite motif containing 74	NM_198853 /// NM_198924 /// XM_006715978 /// XM_006715979 /// XM_006715980 /// XM_00671	4.30731	4.39831	4.40975	4.38751	4.33815	4.48581	0.468018	1.04186	1.04186	0.566717	1.03227	1.03227	0.863564	1.0093	1.0093
1554183_s_at	375593 /// 378108	TRIM73 /// TRIM74	tripartite motif containing 73 /// tripartite motif containing 74	NM_198853 /// NM_198924 /// XM_006715978 /// XM_006715979 /// XM_006715980 /// XM_00671	7.63217	7.54517	7.84632	7.81214	8.05654	7.81916	0.043976	1.27384	1.27384	0.104061	1.18145	1.18145	0.373659	1.07819	1.07819
1554185_at	554206	LOC554206	leucine carboxyl methyltransferase 1 pseudogene	NR_038379	6.04454	5.96219	5.84039	6.11732	5.98333	6.15283	0.668333	1.04588	1.04588	0.869174	0.983155	-1.01713	0.56062	1.0638	1.0638
1554187_at	554206	LOC554206	leucine carboxyl methyltransferase 1 pseudogene	NR_038379	5.43131	5.41483	5.46541	5.46271	5.45634	5.4088	0.675696	1.00661	1.00661	0.140303	1.02882	1.02882	0.223259	0.978406	-1.02207
1554188_at	341032	C11orf53	chromosome 11 open reading frame 53	NM_198498	6.37413	6.17207	6.54602	6.4084	6.837	6.60134	0.0486649	1.36233	1.36233	0.237316	1.15198	1.15198	0.17925	1.1826	1.1826
1554190_s_at	79949	PLEKHS1	pleckstrin homology domain containing, family S member 1	NM_001193434 /// NM_001193435 /// NM_024889 /// NM_182601 /// XM_005270162 /// XM_00527	3.41255	3.37707	3.47962	3.50335	3.47442	3.4291	0.110885	1.04026	1.04026	0.0319229	1.06931	1.06931	0.215992	0.97284	-1.02792
1554192_s_at	152992	TRMT44	tRNA methyltransferase 44 homolog (S. cerevisiae)	NM_001031742 /// NM_024950 /// NM_152544 /// XM_005247950 /// XM_006713862 /// XR_42746	7.59084	7.79007	7.6338	7.73522	7.86162	7.75759	0.321819	1.08609	1.08609	0.956613	0.995887	-1.00413	0.302273	1.09058	1.09058
1554193_s_at	79694	MANEA	mannosidase, endo-alpha	NM_024641 /// XM_005267147	5.5559	5.49009	5.34236	5.5169	5.52575	5.3621	0.492015	0.946668	-1.05634	0.424705	0.937336	-1.06685	0.896737	1.00996	1.00996
1554194_at	---	---	---	---	5.06326	5.3279	5.22756	5.25202	5.20854	5.18239	0.999199	0.999918	-1.00008	0.712302	1.03112	1.03112	0.711582	0.969742	-1.0312
1554195_a_at	389336	C5orf46	chromosome 5 open reading frame 46	NM_206966 /// XM_005268446	6.57591	6.63623	6.75965	6.67827	7.17145	6.67237	0.226035	1.24474	1.24474	0.624878	1.08139	1.08139	0.400977	1.15105	1.15105
1554196_at	284359	IZUMO1	izumo sperm-egg fusion 1	NM_182575 /// XM_005258791 /// XM_005258792 /// XM_005258793 /// XM_005258795 /// XM_00	4.28266	4.28699	4.32478	4.35951	4.56719	4.43934	0.0273467	1.16348	1.16348	0.367242	1.04053	1.04053	0.0587157	1.11816	1.11816
1554198_at	26751	SH3YL1	SH3 and SYLF domain containing 1	NM_001159597 /// NM_001282682 /// NM_001282687 /// NM_015677 /// NR_104223 /// NR_10422	6.51356	6.66385	6.44102	6.55048	6.62049	6.38776	0.536788	0.943062	-1.06038	0.500286	0.937604	-1.06655	0.949435	1.00582	1.00582
1554199_at	5800	PTPRO	protein tyrosine phosphatase, receptor type, O	NM_002848 /// NM_030667 /// NM_030668 /// NM_030669 /// NM_030670 /// NM_030671	6.67651	6.57447	6.23953	6.16986	5.74505	6.14337	0.0279822	0.623611	-1.60356	0.0899433	0.747011	-1.33867	0.223525	0.834809	-1.19788
1554201_at	57010	CABP4	calcium binding protein 4	NM_145200 /// XM_005274114 /// XM_005274115 /// XM_006718640	6.88754	6.64332	7.15639	6.83005	7.58167	6.78912	0.331999	1.33789	1.33789	0.575667	1.17104	1.17104	0.633949	1.14248	1.14248
1554202_x_at	57010	CABP4	calcium binding protein 4	NM_145200 /// XM_005274114 /// XM_005274115 /// XM_006718640	6.44548	6.4212	6.95125	6.28032	7.0376	6.45451	0.452361	1.24204	1.24204	0.64984	1.13481	1.13481	0.743483	1.0945	1.0945
1554203_at	642976	GRIK1-AS1	GRIK1 antisense RNA 1	NR_027021	5.11319	5.18577	5.22123	5.22216	5.38143	5.24063	0.0878642	1.11849	1.11849	0.345538	1.05133	1.05133	0.261074	1.06388	1.06388
1554205_s_at	130026	ICA1L	islet cell autoantigen 1,69kDa-like	NM_001288622 /// NM_001288623 /// NM_001288624 /// NM_138468 /// NM_178231	6.22432	5.98974	6.23512	6.18942	6.57896	6.2546	0.156201	1.23949	1.23949	0.567795	1.07567	1.07567	0.302046	1.15229	1.15229
1554206_at	55217	TMLHE	trimethyllysine hydroxylase, epsilon	NM_001184797 /// NM_018196 /// XR_247318	6.75108	6.82108	6.61143	6.9312	6.57693	6.90595	0.828905	0.96953	-1.03143	0.942773	0.989814	-1.01029	0.884744	0.979507	-1.02092
1554208_at	150365	MEI1	meiosis inhibitor 1	NM_152513 /// XM_006724154 /// XM_006724155 /// XM_006724156 /// XR_430401	6.83899	6.82631	7.02085	6.85838	6.86929	6.88861	0.539214	1.03261	1.03261	0.208648	1.07696	1.07696	0.431952	0.958822	-1.04295
1554210_at	389874	ZCCHC13	zinc finger, CCHC domain containing 13	NM_203303	5.74004	5.79351	5.70504	5.81974	6.20832	5.98687	0.0502041	1.25773	1.25773	0.969089	0.996968	-1.00304	0.0486135	1.26155	1.26155
1554212_s_at	3788	KCNS2	potassium voltage-gated channel, delayed-rectifier, subfamily S, member 2	NM_020697	5.67473	5.45574	5.81635	5.58285	5.98974	5.61931	0.317206	1.18041	1.18041	0.549578	1.09761	1.09761	0.635935	1.07544	1.07544
1554213_at	9639	ARHGEF10	Rho guanine nucleotide exchange factor (GEF) 10	NM_014629 /// XM_005266039 /// XM_005266040 /// XM_005266041 /// XM_005266042 /// XM_00	6.57125	6.64887	6.37397	6.44148	6.35786	6.538	0.151465	0.893706	-1.11894	0.0968115	0.869143	-1.15056	0.667373	1.02826	1.02826
1554214_at	---	---	---	---	5.20542	5.35976	5.52594	5.20195	5.61245	5.15498	0.698805	1.07261	1.07261	0.754407	1.05801	1.05801	0.938864	1.0138	1.0138
1554216_at	55610	CCDC132	coiled-coil domain containing 132	NM_001257998 /// NM_017667 /// NM_024553 /// XM_005250487	4.18296	4.1935	3.83918	3.82995	3.86765	4.05855	0.0634773	0.855515	-1.16889	0.0201777	0.782592	-1.27781	0.198558	1.09318	1.09318
1554217_a_at	55610	CCDC132	coiled-coil domain containing 132	NM_001257998 /// NM_017667 /// NM_024553 /// XM_005250487	5.90777	6.02032	5.44748	5.70379	5.20477	5.58332	0.0592797	0.673615	-1.48453	0.136553	0.76397	-1.30895	0.414481	0.88173	-1.13413
1554219_at	---	BC027448	Homo sapiens cDNA clone IMAGE:5111296.	---	6.80311	6.78853	6.68693	6.83282	6.95781	6.82736	0.313681	1.06937	1.06937	0.684127	0.975394	-1.02523	0.196229	1.09635	1.09635
1554220_a_at	---	BC027448	Homo sapiens cDNA clone IMAGE:5111296.	---	6.77842	6.79189	6.92021	6.86611	6.66515	6.87365	0.869468	0.989138	-1.01098	0.307718	1.07774	1.07774	0.254761	0.917792	-1.08957
1554222_at	284365	MGC45922	uncharacterized LOC284365	NR_038359	6.71488	6.66468	6.80973	6.67351	7.20256	6.75821	0.225191	1.22315	1.22315	0.80352	1.03659	1.03659	0.299573	1.17998	1.17998
1554224_at	101929497	LOC101929497	uncharacterized LOC101929497	NR_120580 /// XR_246498 /// XR_247751 /// XR_252994	4.84657	4.89121	4.72166	4.9008	4.67718	4.87341	0.457339	0.937184	-1.06703	0.636393	0.960821	-1.04078	0.765357	0.975399	-1.02522
1554225_a_at	101929497	LOC101929497	uncharacterized LOC101929497	NR_120580 /// XR_246498 /// XR_247751 /// XR_252994	3.80669	3.75427	4.08024	3.61895	3.78214	3.68447	0.82328	0.967832	-1.03324	0.744821	1.04907	1.04907	0.590558	0.922558	-1.08394
1554228_a_at	157556	BAALCOS	BAALC opposite strand	NM_198099 /// NR_027071	6.31723	6.32601	6.31202	6.45157	6.55586	6.38854	0.189342	1.11001	1.11001	0.547547	1.04259	1.04259	0.384646	1.06467	1.06467
1554229_at	153222	CREBRF	CREB3 regulatory factor	NM_001168393 /// NM_001168394 /// NM_153607 /// XM_005265821 /// XM_006714822	6.06701	5.91063	5.99937	6.15011	6.30318	6.1014	0.175972	1.15947	1.15947	0.528977	1.06136	1.06136	0.369328	1.09244	1.09244
1554231_a_at	252884	ZNF396	zinc finger protein 396	NM_145756 /// XM_005258236 /// XM_005258237 /// XM_006722432	6.15283	6.32765	6.25661	6.1753	6.46402	5.97089	0.922728	0.984335	-1.01591	0.917641	0.983307	-1.01698	0.994873	1.00105	1.00105
1554232_a_at	---	---	---	---	4.63989	4.74674	4.96466	4.72333	4.92787	4.77481	0.29405	1.11576	1.11576	0.31302	1.11009	1.11009	0.956679	1.0051	1.0051
1554233_at	338872 /// 387911	C1QTNF9 /// C1QTNF9B	C1q and tumor necrosis factor related protein 9 /// C1q and tumor necrosis factor relat	NM_001007537 /// NM_178540 /// NR_104426	3.32846	3.21534	3.32178	3.19241	3.33595	3.29831	0.57353	1.03185	1.03185	0.849901	0.989792	-1.01031	0.464556	1.04249	1.04249
1554234_at	83473	KATNAL2	katanin p60 subunit A-like 2	NM_031303 /// XM_005258357 /// XM_005258358 /// XM_005258361 /// XM_006722554	7.20053	7.0761	7.05047	7.06674	7.18572	6.95404	0.569834	0.95367	-1.04858	0.512412	0.946249	-1.0568	0.923169	1.00784	1.00784
1554235_at	29119	CTNNA3	catenin (cadherin-associated protein), alpha 3	NM_001127384 /// NM_001291133 /// NM_013266 /// XM_005269717 /// XM_006717805 /// XM_00	3.47382	3.55179	3.75979	3.47077	3.69234	3.57749	0.419706	1.08832	1.08832	0.490821	1.07361	1.07361	0.890282	1.0137	1.0137
1554237_at	10806	SDCCAG8	serologically defined colon cancer antigen 8	NM_006642 /// XM_005273013 /// XM_005273016 /// XM_005273018 /// XM_005273021 /// XM_00	6.40721	6.3545	6.00218	6.343	5.70147	6.11354	0.119823	0.720287	-1.38834	0.412463	0.865577	-1.1553	0.313449	0.832147	-1.20171
1554239_s_at	284273	ZADH2	zinc binding alcohol dehydrogenase domain containing 2	NM_175907 /// XM_005266686 /// XM_005266687	8.4009	8.36229	8.57883	8.42772	8.15539	8.49644	0.740201	0.962138	-1.03935	0.484827	1.088	1.088	0.330523	0.884318	-1.13082
1554240_a_at	3683	ITGAL	integrin, alpha L (antigen CD11A (p180), lymphocyte function-associated antigen 1; alph	NM_001114380 /// NM_002209 /// XM_005255313 /// XM_006721044	4.08565	4.08343	4.56678	4.27616	4.41458	4.18132	0.255261	1.15943	1.15943	0.113609	1.26306	1.26306	0.476311	0.91795	-1.08938
1554241_at	1690	COCH	cochlin	NM_001135058 /// NM_004086 /// XM_006720073	8.4416	8.53835	8.57678	8.54993	8.35647	8.65259	0.916408	1.01014	1.01014	0.605676	1.05218	1.05218	0.676293	0.960048	-1.04162
1554242_a_at	1690	COCH	cochlin	NM_001135058 /// NM_004086 /// XM_006720073	7.589	7.62695	7.37006	7.34706	7.166	7.30082	0.00751142	0.771338	-1.29645	0.0230767	0.841235	-1.18873	0.119604	0.916911	-1.09062
1554245_x_at	51326 /// 100294341 /// 100506084	ARL17A /// ARL17B /// LOC100294341	ADP-ribosylation factor-like 17A /// ADP-ribosylation factor-like 17B /// ADP-ribosylat	NM_001039083 /// NM_001103154 /// NM_001113738 /// NM_001288811 /// NM_001288812 /// NM	8.25039	8.26638	8.19605	8.10161	7.98967	8.08521	0.0280015	0.858006	-1.16549	0.141563	0.926875	-1.07889	0.13708	0.925698	-1.08027
1554246_at	149466	C1orf210	chromosome 1 open reading frame 210	NM_001164829 /// NM_182517 /// XM_005270523	4.44031	4.2427	4.31535	4.49514	4.45066	4.45066	0.390665	1.0786	1.0786	0.599998	1.04517	1.04517	0.7051	1.03198	1.03198
1554248_at	27332	ZNF638	zinc finger protein 638	NM_001014972 /// NM_001252612 /// NM_001252613 /// NM_014497 /// XM_005264261 /// XM_00	7.00768	7.14583	7.18242	7.06103	7.29051	7.25785	0.0811384	1.14665	1.14665	0.596829	1.03166	1.03166	0.139416	1.11146	1.11146
1554249_a_at	27332 /// 100507113	ZNF638 /// ZNF638-IT1	zinc finger protein 638 /// ZNF638 intronic transcript 1 (non-protein coding)	NM_001014972 /// NM_001252612 /// NM_001252613 /// NM_014497 /// XM_005264261 /// XM_00	7.04597	6.86011	6.50798	6.79006	6.3316	6.68936	0.114833	0.73583	-1.35901	0.227372	0.809993	-1.23458	0.539959	0.90844	-1.10079
1554250_s_at	375593 /// 442578 /// 442582	STAG3L2 /// STAG3L3 /// TRIM73	stromal antigen 3-like 2 (pseudogene) /// stromal antigen 3-like 3 /// tripartite motif	NM_001013739 /// NM_001025202 /// NM_198924 /// NR_040582 /// NR_040584	5.53873	5.57662	5.71593	6.07055	5.6144	6.0167	0.324791	1.19572	1.19572	0.223763	1.26187	1.26187	0.746785	0.947575	-1.05533
1554251_at	50809	HP1BP3	heterochromatin protein 1, binding protein 3	NM_016287 /// XM_005245875 /// XM_005245876 /// XM_005245877 /// XM_005245878 /// XM_00	9.11299	8.96188	8.86788	8.99852	8.79314	8.97518	0.258943	0.89921	-1.11209	0.414521	0.930302	-1.07492	0.686804	0.966578	-1.03458
1554252_a_at	204219	CERS3	ceramide synthase 3	NM_001290341 /// NM_001290342 /// NM_001290343 /// NM_178842 /// XM_006720432 /// XM_00	3.87495	4.00059	3.95315	3.85229	4.01546	4.05334	0.248028	1.06927	1.06927	0.639774	0.975999	-1.02459	0.146427	1.09557	1.09557
1554253_a_at	204219	CERS3	ceramide synthase 3	NM_001290341 /// NM_001290342 /// NM_001290343 /// NM_178842 /// XM_006720432 /// XM_00	5.98287	5.91646	6.04369	5.87354	5.88099	5.92142	0.570786	0.966965	-1.03416	0.914098	1.00622	1.00622	0.506778	0.960983	-1.0406
1554256_a_at	80003	PCNXL2	pecanex-like 2 (Drosophila)	NM_014801 /// NM_024938 /// XM_005273272 /// XM_006711816 /// XR_247042 /// XR_426918 /	8.42329	8.53224	8.54799	8.56412	8.68423	8.767	0.0216772	1.18743	1.18743	0.258205	1.05576	1.05576	0.0570008	1.12472	1.12472
1554258_a_at	85479	DNAJC5B	DnaJ (Hsp40) homolog, subfamily C, member 5 beta	NM_033105	5.81294	5.9257	6.08367	5.95573	6.46204	5.89913	0.28559	1.24079	1.24079	0.575561	1.10986	1.10986	0.550806	1.11797	1.11797
1554259_at	26086	GPSM1	G-protein signaling modulator 1	NM_001145638 /// NM_001145639 /// NM_001200003 /// NM_015597	6.84304	6.84304	7.09415	6.80766	7.03105	6.86435	0.495617	1.07524	1.07524	0.483623	1.07764	1.07764	0.98257	0.997778	-1.00223
1554260_a_at	285527	FRYL	FRY-like	NM_001039751 /// NM_015030 /// XM_005248082 /// XM_005248083 /// XM_005248084 /// XM_00	9.22374	9.26359	9.29204	9.32363	9.12407	9.05966	0.0201189	0.900127	-1.11095	0.151334	1.04548	1.04548	0.00757167	0.860967	-1.16148
1554261_at	114818	KLHL29	kelch-like family member 29	NM_025067 /// NM_052920 /// XM_006711929	5.41152	5.44423	5.38329	5.47263	5.54635	5.63618	0.0550479	1.11992	1.11992	0.998783	1.00006	1.00006	0.0551198	1.11985	1.11985
1554262_s_at	114818	KLHL29	kelch-like family member 29	NM_025067 /// NM_052920 /// XM_006711929	6.84898	6.82239	6.61048	6.77577	6.66336	6.87955	0.605369	0.956459	-1.04552	0.291465	0.905915	-1.10386	0.533419	1.05579	1.05579
1554264_at	26586	CKAP2	cytoskeleton associated protein 2	NM_001098525 /// NM_001286686 /// NM_001286687 /// NM_018204 /// XM_005266343 /// XM_00	6.84436	6.85585	6.54972	6.88019	6.50144	6.86442	0.465484	0.890584	-1.12286	0.548488	0.910577	-1.0982	0.883203	0.978043	-1.02245
1554266_at	---	---	---	---	5.97069	6.10584	6.0382	5.91814	5.61349	5.95144	0.200592	0.837523	-1.194	0.726531	0.959202	-1.04253	0.299679	0.873146	-1.14528
1554268_at	79906	MORN1	MORN repeat containing 1	NM_024848 /// XM_005244798 /// XM_005244799 /// XM_006710906	5.19794	5.18966	5.34059	5.49894	5.43861	5.34059	0.08229	1.14536	1.14536	0.0591039	1.16956	1.16956	0.718318	0.979307	-1.02113
1554271_a_at	91687	CENPL	centromere protein L	NM_001127181 /// NM_001171182 /// NM_033319	9.15754	9.08411	8.89674	8.9848	8.83351	8.92615	0.0279225	0.846163	-1.18181	0.0580326	0.882668	-1.13293	0.385832	0.958643	-1.04314
1554272_at	64167	ERAP2	endoplasmic reticulum aminopeptidase 2	NM_001130140 /// NM_022350 /// XR_246538 /// XR_246539	4.40618	4.27263	4.05723	4.05088	3.71834	4.1628	0.125978	0.758469	-1.31844	0.229159	0.820542	-1.21871	0.591428	0.924352	-1.08184
1554273_a_at	64167	ERAP2	endoplasmic reticulum aminopeptidase 2	NM_001130140 /// NM_022350 /// XR_246538 /// XR_246539	6.97182	6.9416	6.51334	6.71454	6.37161	6.7536	0.111942	0.760961	-1.31413	0.147713	0.788524	-1.26819	0.790337	0.965044	-1.03622
1554274_a_at	54434	SSH1	slingshot protein phosphatase 1	NM_001161330 /// NM_001161331 /// NM_018984 /// XM_005268984 /// XM_005268985 /// XM_00	7.01017	6.7666	6.7107	6.87682	6.76934	6.88332	0.663519	0.957902	-1.04395	0.51651	0.936518	-1.06779	0.817033	1.02283	1.02283
1554276_at	9733	SART3	squamous cell carcinoma antigen recognized by T cells 3	NM_014706 /// XM_005269241	4.60458	4.44455	4.71145	4.149	4.73842	4.50767	0.72676	1.07065	1.07065	0.737595	0.936703	-1.06757	0.507038	1.143	1.143
1554277_s_at	57697	FANCM	Fanconi anemia, complementation group M	NM_020937 /// XM_005267929	4.75401	4.3812	4.17794	4.30403	4.39052	4.3191	0.283521	0.862864	-1.15893	0.139297	0.797403	-1.25407	0.535926	1.08209	1.08209
1554279_a_at	79979	TRMT2B	tRNA methyltransferase 2 homolog B (S. cerevisiae)	NM_001167970 /// NM_001167971 /// NM_001167972 /// NM_024917 /// XM_005262195 /// XM_00	7.00966	7.04815	6.85927	6.95496	6.8743	7.08145	0.626621	0.965249	-1.036	0.28774	0.919047	-1.08808	0.508212	1.05027	1.05027
1554280_a_at	257169	C9orf43	chromosome 9 open reading frame 43	NM_001278629 /// NM_001278630 /// NM_152786 /// XM_005251884 /// XM_005251885	6.03289	6.17612	6.18112	6.09514	6.20563	6.19024	0.265828	1.0669	1.0669	0.657117	1.02358	1.02358	0.446802	1.04233	1.04233
1554281_at	---	---	---	---	3.45785	3.45468	3.44564	3.44861	3.34497	3.51657	0.740139	0.982484	-1.01783	0.904524	0.993687	-1.00635	0.830454	0.988726	-1.0114
1554283_at	25819	CCRN4L	CCR4 carbon catabolite repression 4-like (S. cerevisiae)	NM_012118	7.90182	7.90617	7.55923	7.9761	7.80864	8.18909	0.708195	1.06797	1.06797	0.595692	0.909829	-1.09911	0.3896	1.17381	1.17381
1554285_at	84868	HAVCR2	hepatitis A virus cellular receptor 2	NM_032782	5.0562	5.11541	5.364	5.03227	5.37718	5.14445	0.372096	1.12898	1.12898	0.54978	1.08097	1.08097	0.732642	1.04441	1.04441
1554286_at	497049	FLJ25758	MAP/microtubule affinity-regulating kinase 1 pseudogene	NM_001011541 /// NR_024372	6.53221	6.7689	6.97027	6.71202	6.84456	6.86689	0.247638	1.15282	1.15282	0.275604	1.14123	1.14123	0.925396	1.01016	1.01016
1554287_at	89122	TRIM4	tripartite motif containing 4	NM_033017 /// NM_033091	7.76061	7.87231	7.94808	8.13785	8.06233	8.09777	0.0627603	1.20046	1.20046	0.088674	1.16999	1.16999	0.711067	1.02604	1.02604
1554288_at	57700	FAM160B1	family with sequence similarity 160, member B1	NM_001135051 /// NM_020940	5.0582	5.08399	5.29658	5.28519	4.98374	5.26708	0.672166	1.03837	1.03837	0.15504	1.16457	1.16457	0.249771	0.891633	-1.12154
1554290_at	8916 /// 101929134	HERC3 /// LOC101929134	HECT and RLD domain containing E3 ubiquitin protein ligase 3 /// uncharacterized LOC101	NM_001271602 /// NM_014606 /// XM_005263327 /// XM_005263328 /// XM_005263329 /// XM_00	4.28775	4.14672	4.55332	4.3763	4.67851	4.32841	0.191205	1.21944	1.21944	0.241756	1.18721	1.18721	0.834933	1.02715	1.02715
1554291_at	23074	UHRF1BP1L	UHRF1 binding protein 1-like	NM_001006947 /// NM_015054 /// XM_005268737 /// XM_005268738 /// XM_005268739 /// XM_00	6.03415	5.92431	5.77796	5.87808	5.44367	5.8732	0.182284	0.800629	-1.24902	0.4748	0.900493	-1.1105	0.428153	0.8891	-1.12473
1554292_a_at	23074	UHRF1BP1L	UHRF1 binding protein 1-like	NM_001006947 /// NM_015054 /// XM_005268737 /// XM_005268738 /// XM_005268739 /// XM_00	5.23253	5.05774	4.82855	5.03693	4.75534	4.9025	0.0873444	0.803176	-1.24506	0.191091	0.863104	-1.15861	0.47115	0.930566	-1.07461
1554293_at	146057	TTBK2	tau tubulin kinase 2	NM_173500 /// XM_005254171 /// XM_005254173 /// XM_006720402 /// XM_006720403	4.5479	4.70832	4.75256	4.72224	4.54463	4.68114	0.87204	0.989501	-1.01061	0.297435	1.0787	1.0787	0.247261	0.917313	-1.09014
1554294_s_at	146057	TTBK2	tau tubulin kinase 2	NM_173500 /// XM_005254171 /// XM_005254173 /// XM_006720402 /// XM_006720403	5.73377	5.6196	5.74745	5.63054	5.47745	5.5105	0.0747705	0.881049	-1.13501	0.867974	1.00857	1.00857	0.0642983	0.873562	-1.14474
1554295_x_at	146057	TTBK2	tau tubulin kinase 2	NM_173500 /// XM_005254171 /// XM_005254173 /// XM_006720402 /// XM_006720403	6.26508	6.40231	6.05455	6.24938	6.28319	6.18468	0.413214	0.933185	-1.0716	0.182762	0.881646	-1.13424	0.492998	1.05846	1.05846
1554296_at	1588	CYP19A1	cytochrome P450, family 19, subfamily A, polypeptide 1	NM_000103 /// NM_031226 /// XM_005254190 /// XM_005254191 /// XM_005254192 /// XM_00672	3.31289	3.37689	3.46501	3.34045	3.29464	3.26749	0.353198	0.956725	-1.04523	0.393863	1.0409	1.0409	0.127892	0.919131	-1.08798
1554298_a_at	151790	WDR49	WD repeat domain 49	NM_178824	3.05503	3.07422	3.32861	3.07367	2.98266	3.17227	0.927532	1.00894	1.00894	0.370618	1.09925	1.09925	0.411431	0.917845	-1.08951
1554299_at	266743	NPAS4	neuronal PAS domain protein 4	NM_178864	4.85096	4.80615	4.78533	4.88404	4.89192	5.17185	0.195673	1.15135	1.15135	0.963274	1.00426	1.00426	0.20596	1.14647	1.14647
1554300_a_at	136306	SVOPL	SVOP-like	NM_001139456 /// NM_174959 /// XM_005250143	4.48661	4.55412	4.73682	4.61162	4.67805	4.44317	0.743387	1.02829	1.02829	0.263539	1.11253	1.11253	0.38548	0.924274	-1.08193
1554301_at	645591	LHFPL3-AS1	LHFPL3 antisense RNA 1	NR_034141 /// NR_034142	3.73289	3.77144	3.84339	3.70547	3.85444	3.9089	0.130164	1.09392	1.09392	0.7454	1.01555	1.01555	0.184926	1.07717	1.07717
1554302_s_at	645591	LHFPL3-AS1	LHFPL3 antisense RNA 1	NR_034141 /// NR_034142	4.71236	4.55939	4.60917	4.80548	4.76501	4.86708	0.199406	1.13302	1.13302	0.561659	1.05077	1.05077	0.395161	1.07827	1.07827
1554303_at	3176	HNMT	histamine N-methyltransferase	NM_001024074 /// NM_001024075 /// NM_006895 /// XM_005263654	6.33231	6.61895	6.75024	6.6008	6.67897	6.61288	0.295427	1.12529	1.12529	0.234472	1.14861	1.14861	0.840225	0.979699	-1.02072
1554305_at	91370	MGC20647	uncharacterized protein MGC20647	---	6.55374	6.24657	6.56665	6.53161	6.75083	6.63791	0.116299	1.22622	1.22622	0.348466	1.10878	1.10878	0.358871	1.10592	1.10592
1554306_at	3707	ITPKB	inositol-trisphosphate 3-kinase B	NM_002221 /// XM_005273120	4.39588	4.51582	4.28196	4.40733	4.30005	4.46772	0.517904	0.951341	-1.05115	0.341019	0.925813	-1.08013	0.717	1.02757	1.02757
1554307_at	644852	LOC644852	uncharacterized LOC644852	XR_040315 /// XR_040316	4.51895	4.32294	4.44418	4.49574	4.74102	4.36417	0.50583	1.09554	1.09554	0.797251	1.03456	1.03456	0.66849	1.05895	1.05895
1554308_s_at	2555	GABRA2	gamma-aminobutyric acid (GABA) A receptor, alpha 2	NM_000807 /// NM_001114175 /// NM_001286827 /// XM_005248080 /// XM_006714002	3.56824	3.67033	3.75243	3.6467	3.74248	3.77981	0.105813	1.10333	1.10333	0.285414	1.05723	1.05723	0.393233	1.0436	1.0436
1554309_at	8672	EIF4G3	eukaryotic translation initiation factor 4 gamma, 3	NM_001198801 /// NM_001198802 /// NM_001198803 /// NM_003760	3.77554	3.78105	3.59974	3.77108	3.65177	4.03279	0.732499	1.04535	1.04535	0.62392	0.937645	-1.0665	0.425545	1.11487	1.11487
1554310_a_at	8672	EIF4G3	eukaryotic translation initiation factor 4 gamma, 3	NM_001198801 /// NM_001198802 /// NM_001198803 /// NM_003760	5.54742	5.45993	5.42633	5.49026	5.44976	5.30768	0.185235	0.917031	-1.09048	0.577922	0.969031	-1.03196	0.355128	0.946338	-1.0567
1554311_a_at	6830	SUPT6H	suppressor of Ty 6 homolog (S. cerevisiae)	NM_003170 /// XM_005258026 /// XM_005258027 /// XM_006722042	4.09053	4.09212	3.94143	4.12825	4.33554	4.1284	0.304737	1.1024	1.1024	0.653941	0.961602	-1.03993	0.181879	1.14642	1.14642
1554312_at	81790	RNF170	ring finger protein 170	NM_001160223 /// NM_001160224 /// NM_001160225 /// NM_030954 /// NR_027668 /// NR_02766	6.93812	7.04443	6.91372	6.64845	7.10675	6.82971	0.896192	0.984151	-1.0161	0.286417	0.864424	-1.15684	0.332901	1.13851	1.13851
1554314_at	135398	C6orf141	chromosome 6 open reading frame 141	NM_001145652 /// NM_153344 /// XM_005248850 /// XM_005248851 /// XM_005248852 /// XM_00	5.63936	5.61237	5.56366	6.27887	5.0047	5.73881	0.586657	0.838506	-1.1926	0.531213	1.22723	1.22723	0.280634	0.683253	-1.46359
1554316_at	25796	PGLS	6-phosphogluconolactonase	NM_012088 /// XM_005259849	6.76655	6.64819	6.883	6.79345	6.65085	6.7736	0.954662	1.00337	1.00337	0.194673	1.09494	1.09494	0.207389	0.916369	-1.09126
1554317_s_at	115708	TRMT61A	tRNA methyltransferase 61 homolog A (S. cerevisiae)	NM_152307	7.84034	7.8131	7.74961	7.91794	7.76825	7.96952	0.721546	1.02966	1.02966	0.951912	1.0049	1.0049	0.765792	1.02464	1.02464
1554318_at	541473 /// 100101148	LOC100101148 /// LOC541473	FK506 binding protein 6, 36kDa pseudogene /// FK506 binding protein 6, 36kDa pseudogene	NM_001013748 /// NR_003602 /// NR_104007	6.23929	6.39881	6.49762	6.30659	6.4316	6.25257	0.865701	1.0161	1.0161	0.554394	1.05926	1.05926	0.664355	0.959252	-1.04248
1554319_at	9252	RPS6KA5	ribosomal protein S6 kinase, 90kDa, polypeptide 5	NM_004755 /// NM_182398	3.19119	3.36525	3.18241	3.5037	3.12974	3.27657	0.672371	0.949297	-1.05341	0.71377	1.04596	1.04596	0.448225	0.907581	-1.10183
1554321_a_at	9054	NFS1	NFS1 cysteine desulfurase	NM_001198989 /// NM_021100 /// NM_181679 /// NR_037570	8.29331	8.40282	8.63899	8.49725	8.40262	8.58554	0.256807	1.10651	1.10651	0.125909	1.16478	1.16478	0.52976	0.949973	-1.05266
1554322_a_at	9759	HDAC4	histone deacetylase 4	NM_006037 /// XM_006712877 /// XM_006712878 /// XM_006712879 /// XM_006712880	6.3943	6.37938	6.15743	6.37347	6.44879	6.47983	0.449539	1.05517	1.05517	0.267259	0.919304	-1.08778	0.11236	1.14779	1.14779
1554324_s_at	51626	DYNC2LI1	dynein, cytoplasmic 2, light intermediate chain 1	NM_001012665 /// NM_001193464 /// NM_015522 /// NM_016008 /// XM_005264364 /// XM_00526	5.10129	5.18525	4.55824	4.90947	4.13731	4.78536	0.109777	0.623327	-1.60429	0.269338	0.752932	-1.32814	0.434533	0.827867	-1.20792
1554325_at	1794	DOCK2	dedicator of cytokinesis 2	NM_004946 /// XM_005265830	5.09217	5.1937	5.26865	5.32689	5.51011	5.23645	0.154276	1.17312	1.17312	0.29231	1.11329	1.11329	0.578324	1.05373	1.05373
1554327_a_at	124583	CANT1	calcium activated nucleotidase 1	NM_001159772 /// NM_001159773 /// NM_138793 /// XM_005257020 /// XM_005257021 /// XM_00	7.33168	7.46601	7.40445	7.46311	7.56302	7.62671	0.0574639	1.14553	1.14553	0.629466	1.02451	1.02451	0.0901455	1.11813	1.11813
1554328_at	252983	STXBP4	syntaxin binding protein 4	NM_178509 /// XM_005257187 /// XM_006721797 /// XM_006721798	5.47569	5.24803	4.86883	4.99224	4.48047	5.33256	0.29917	0.729337	-1.37111	0.320885	0.741582	-1.34847	0.951482	0.983488	-1.01679
1554329_x_at	252983	STXBP4	syntaxin binding protein 4	NM_178509 /// XM_005257187 /// XM_006721797 /// XM_006721798	5.57203	5.40905	4.94086	5.30904	5.07853	5.16999	0.118124	0.775778	-1.28903	0.118583	0.776151	-1.28841	0.996968	0.999518	-1.00048
1554331_a_at	474354	LRRC18	leucine rich repeat containing 18	NM_001006939 /// XM_005269857 /// XM_005269858 /// XM_006717865 /// XM_006717866 /// XM	5.43043	5.46418	5.49142	5.43043	5.59189	5.21523	0.79786	0.970134	-1.03079	0.936095	1.00948	1.00948	0.738104	0.96102	-1.04056
1554332_a_at	100127888	SLCO4A1-AS1	SLCO4A1 antisense RNA 1	NR_024470	6.26233	6.2481	6.60584	6.4721	6.57035	6.35515	0.138895	1.15471	1.15471	0.0714058	1.21736	1.21736	0.515226	0.948541	-1.05425
1554333_at	55466	DNAJA4	DnaJ (Hsp40) homolog, subfamily A, member 4	NM_001130182 /// NM_001130183 /// NM_018602 /// XM_005254535 /// XM_006720601	3.06124	2.99396	3.11643	3.05803	3.27802	2.97532	0.497855	1.07108	1.07108	0.674977	1.04219	1.04219	0.779464	1.02772	1.02772
1554334_a_at	55466	DNAJA4	DnaJ (Hsp40) homolog, subfamily A, member 4	NM_001130182 /// NM_001130183 /// NM_018602 /// XM_005254535 /// XM_006720601	5.43557	5.42879	5.55304	5.49829	5.45058	5.46568	0.347364	1.01815	1.01815	0.0279333	1.06695	1.06695	0.0628867	0.954269	-1.04792
1554335_at	27128	CYTH4	cytohesin 4	NM_013385 /// XR_430406	6.37411	6.35378	6.31687	6.34936	6.38569	6.26654	0.512775	0.974119	-1.02657	0.588853	0.978858	-1.0216	0.899706	0.995159	-1.00486
1554337_at	9855	FARP2	FERM, RhoGEF and pleckstrin domain protein 2	NM_001282983 /// NM_001282984 /// NM_014808 /// XM_005247049 /// XM_005247050 /// XR_42	4.932	5.21501	5.13247	5.07574	5.42829	5.20884	0.196391	1.18514	1.18514	0.849494	1.02143	1.02143	0.243225	1.16028	1.16028
1554339_a_at	83548	COG3	component of oligomeric golgi complex 3	NM_001204476 /// NM_031431 /// XM_006719877 /// XM_006719878 /// XR_245400 /// XR_42922	4.5158	4.84126	4.35296	4.43978	4.05158	4.35473	0.0825296	0.719281	-1.39028	0.22464	0.822361	-1.21601	0.373058	0.874654	-1.14331
1554340_a_at	374946	DRAXIN	dorsal inhibitory axon guidance protein	NM_198545	3.63185	3.63005	3.68008	3.81019	3.95758	3.59137	0.43236	1.1046	1.1046	0.523727	1.08236	1.08236	0.865081	1.02055	1.02055
1554341_a_at	113510	HELQ	helicase, POLQ-like	NM_133636 /// XM_005262711 /// XM_005262712 /// XM_005262713 /// XM_005262714 /// XM_00	6.67746	6.61651	6.31279	6.71074	6.2308	6.74265	0.589145	0.894862	-1.11749	0.646045	0.910528	-1.09826	0.930904	0.982795	-1.01751
1554342_s_at	113510	HELQ	helicase, POLQ-like	NM_133636 /// XM_005262711 /// XM_005262712 /// XM_005262713 /// XM_005262714 /// XM_00	7.76485	7.66651	7.68088	7.80986	7.5023	7.80165	0.677878	0.956804	-1.04515	0.844556	1.02079	1.02079	0.549749	0.937316	-1.06688
1554343_a_at	26228	STAP1	signal transducing adaptor family member 1	NM_012108 /// XM_005265675 /// XM_006714175 /// XM_006714176 /// XR_427541	3.81913	3.76193	3.53738	3.67568	3.80692	3.58782	0.453001	0.937464	-1.06671	0.187957	0.880259	-1.13603	0.463275	1.06499	1.06499
1554344_s_at	375318 /// 653437	AQP12A /// AQP12B	aquaporin 12A /// aquaporin 12B	NM_001102467 /// NM_198998	9.24667	9.10827	9.37351	9.24265	9.42165	9.26082	0.205957	1.12021	1.12021	0.289518	1.09476	1.09476	0.765987	1.02325	1.02325
1554345_a_at	54826	GIN1	gypsy retrotransposon integrase 1	NM_017676 /// XM_005272028 /// XM_005272029 /// XM_005272030 /// XM_006714655	8.40922	8.48021	8.30896	8.57205	8.07581	8.5823	0.656094	0.922958	-1.08347	0.986816	0.997085	-1.00292	0.66744	0.925656	-1.08032
1554346_at	10681	GNB5	guanine nucleotide binding protein (G protein), beta 5	NM_006578 /// NM_016194	7.40092	7.31835	7.46631	7.28474	7.67337	7.2823	0.556657	1.08538	1.08538	0.934948	1.01107	1.01107	0.608033	1.0735	1.0735
1554348_s_at	91368	CDKN2AIPNL	CDKN2A interacting protein N-terminal like	NM_080656	7.19612	7.05876	7.05185	7.14853	7.16735	7.03111	0.770311	0.980637	-1.01975	0.777794	0.981289	-1.01907	0.992017	0.999336	-1.00066
1554349_at	91419	XRCC6BP1	XRCC6 binding protein 1	NM_033276 /// XM_005269223 /// XM_005276865 /// XM_006719689 /// XM_006725148	6.03415	6.10563	6.44629	6.17721	6.24146	6.2019	0.277878	1.11095	1.11095	0.125761	1.18252	1.18252	0.48998	0.939479	-1.06442
1554351_a_at	261726	TIPRL	TOR signaling pathway regulator	NM_001031800 /// NM_152902	9.93002	9.89522	9.9224	9.90157	9.93603	9.93467	0.263731	1.01588	1.01588	0.971872	0.999561	-1.00044	0.253331	1.01633	1.01633
1554352_s_at	10260	DENND4A	DENN/MADD domain containing 4A	NM_001144823 /// NM_005848 /// XM_005254119 /// XM_005254120 /// XM_005254121 /// XM_00	8.27383	8.13457	8.02539	8.28595	8.09927	8.11377	0.477787	0.934536	-1.07005	0.714716	0.966924	-1.03421	0.711286	0.966504	-1.03466
1554354_at	54414	SIAE	sialic acid acetylesterase	NM_001199922 /// NM_018978 /// NM_170601 /// XM_005271592	3.10573	3.16464	3.08337	3.16883	3.00092	3.22744	0.849667	0.98555	-1.01466	0.934485	0.993725	-1.00631	0.914141	0.991774	-1.00829
1554355_a_at	54414	SIAE	sialic acid acetylesterase	NM_001199922 /// NM_018978 /// NM_170601 /// XM_005271592	4.6661	4.75851	4.62863	4.69064	4.5796	4.66515	0.214595	0.939571	-1.06432	0.425823	0.964152	-1.03718	0.561923	0.974505	-1.02616
1554356_at	84296	GINS4	GINS complex subunit 4 (Sld5 homolog)	NM_032336 /// XM_005273659	5.31868	5.20173	5.04423	4.95574	5.37069	5.20228	0.791887	1.01839	1.01839	0.0648833	0.834962	-1.19766	0.0515623	1.21968	1.21968
1554360_at	9873	FCHSD2	FCH and double SH3 domains 2	NM_014824	6.45383	6.31486	6.07007	6.36722	6.21922	6.24543	0.340097	0.899988	-1.11113	0.305255	0.891493	-1.12171	0.92531	1.00953	1.00953
1554362_at	54766	BTG4	B-cell translocation gene 4	NM_017589 /// XM_005271601 /// XM_005271602 /// XM_006718862 /// XM_006718863 /// XM_00	4.10782	4.28217	4.10258	4.17297	4.15415	4.06811	0.393705	0.943526	-1.05985	0.546483	0.961116	-1.04046	0.772941	0.981699	-1.01864
1554364_at	5527	PPP2R5C	protein phosphatase 2, regulatory subunit B', gamma	NM_001161725 /// NM_001161726 /// NM_002719 /// NM_178586 /// NM_178587 /// NM_178588 /	5.79001	5.75615	5.82801	5.82087	5.76413	5.92936	0.363487	1.05239	1.05239	0.510192	1.03624	1.03624	0.767466	1.01558	1.01558
1554365_a_at	5527	PPP2R5C	protein phosphatase 2, regulatory subunit B', gamma	NM_001161725 /// NM_001161726 /// NM_002719 /// NM_178586 /// NM_178587 /// NM_178588 /	9.6706	9.67809	9.74331	9.74212	9.56878	9.72268	0.680076	0.98036	-1.02003	0.356609	1.04853	1.04853	0.220786	0.934984	-1.06954
1554367_at	255022	CALHM1	calcium homeostasis modulator 1	NM_001001412	5.83548	5.76818	6.12435	5.91562	6.33231	5.74491	0.423183	1.17836	1.17836	0.456712	1.16324	1.16324	0.946562	1.013	1.013
1554368_at	93034 /// 100526794	NT5C1B /// NT5C1B-RDH14	5'-nucleotidase, cytosolic IB /// NT5C1B-RDH14 readthrough	NM_001002006 /// NM_001199086 /// NM_001199087 /// NM_001199088 /// NM_001199103 /// NM	3.46693	3.71311	3.89992	3.60063	3.5711	3.48986	0.737084	0.95957	-1.04213	0.394577	1.11749	1.11749	0.267089	0.858687	-1.16457
1554371_at	114780	PKD1L2	polycystic kidney disease 1-like 2	NM_001076780 /// NM_001278423 /// NM_001278425 /// NM_052892 /// NM_182740	6.69473	6.63667	6.82657	6.64845	6.91933	6.67178	0.380955	1.09418	1.09418	0.610594	1.05104	1.05104	0.678103	1.04105	1.04105
1554372_at	---	---	---	---	4.64152	4.54431	4.73123	4.74884	4.95686	4.61661	0.272703	1.14379	1.14379	0.383967	1.10736	1.10736	0.768017	1.0329	1.0329
1554374_at	---	---	---	---	5.39959	5.25271	5.30896	5.25789	5.58577	5.17128	0.790843	1.03697	1.03697	0.828357	0.970822	-1.03006	0.635181	1.06814	1.06814
1554375_a_at	9971	NR1H4	nuclear receptor subfamily 1, group H, member 4	NM_001206977 /// NM_001206978 /// NM_001206979 /// NM_001206992 /// NM_001206993 /// NM	6.7646	6.87008	6.25162	6.12985	6.09248	5.89174	0.0043006	0.564393	-1.77181	0.00943504	0.647699	-1.54393	0.155126	0.871383	-1.1476
1554376_s_at	9200	PTPLA	protein tyrosine phosphatase-like (proline instead of catalytic arginine), member A	NM_014241 /// XM_005252641 /// XM_006717536 /// XR_428651	6.53828	6.68639	6.49399	6.62013	6.6471	6.6859	0.551517	1.03826	1.03826	0.543886	0.96241	-1.03906	0.269479	1.07881	1.07881
1554377_a_at	85445	CNTNAP4	contactin associated protein-like 4	NM_033401 /// NM_138994	5.69315	5.56269	5.58785	5.72332	5.5803	5.71248	0.85656	1.01288	1.01288	0.787381	1.01936	1.01936	0.928128	0.993647	-1.00639
1554378_a_at	5137	PDE1C	phosphodiesterase 1C, calmodulin-dependent 70kDa	NM_001191056 /// NM_001191057 /// NM_001191058 /// NM_001191059 /// NM_005020 /// XM_00	5.16514	5.05769	4.8461	5.29475	5.16224	5.28336	0.607358	1.08027	1.08027	0.846755	0.971986	-1.02882	0.490985	1.1114	1.1114
1554379_a_at	7161	TP73	tumor protein p73	NM_001126240 /// NM_001126241 /// NM_001126242 /// NM_001204184 /// NM_001204185 /// NM	6.86786	6.78191	6.96185	6.79849	7.13296	6.98031	0.098516	1.17426	1.17426	0.611358	1.03906	1.03906	0.168914	1.13011	1.13011
1554380_at	79858	NEK11	NIMA-related kinase 11	NM_001146003 /// NM_024800 /// NM_145910 /// XM_005247783 /// XM_005247785 /// XM_00671	6.6107	6.13739	6.2119	6.26277	6.07507	6.38144	0.572927	0.903882	-1.10634	0.595759	0.909587	-1.0994	0.971138	0.993728	-1.00631
1554382_at	200261	LINC00656	long intergenic non-protein coding RNA 656	NM_182535 /// NR_034149	7.00731	6.97996	6.92835	6.92568	7.37007	6.92359	0.463133	1.11203	1.11203	0.739441	0.954869	-1.04726	0.315032	1.16459	1.16459
1554383_a_at	9697	TRAM2	translocation associated membrane protein 2	NM_012288	6.27731	6.34807	6.19179	6.40955	6.68256	6.36176	0.283916	1.15626	1.15626	0.945153	0.991703	-1.00837	0.262401	1.16594	1.16594
1554384_at	11240	PADI2	peptidyl arginine deiminase, type II	NM_007365	3.81124	3.75227	3.6182	3.6602	3.6946	3.69735	0.0624915	0.942273	-1.06126	0.0170174	0.905912	-1.10386	0.150715	1.04014	1.04014
1554385_a_at	11240	PADI2	peptidyl arginine deiminase, type II	NM_007365	5.7891	5.90409	6.10302	5.96063	6.20718	5.92667	0.205492	1.165	1.165	0.268524	1.137	1.137	0.814001	1.02463	1.02463
1554386_at	128822	CST9	cystatin 9 (testatin)	NM_001008693 /// XM_005260665	6.37774	6.35236	6.3472	6.49132	6.54177	6.49852	0.0885105	1.1135	1.1135	0.448202	1.03829	1.03829	0.203796	1.07243	1.07243
1554388_at	51699	VPS29	vacuolar protein sorting 29 homolog (S. cerevisiae)	NM_001282150 /// NM_001282151 /// NM_016226 /// NM_057180 /// NR_104099 /// NR_104100 /	6.81953	6.9546	6.75912	6.89004	6.91376	6.70439	0.545973	0.947377	-1.05555	0.624379	0.957613	-1.04426	0.901215	0.989312	-1.0108
1554390_s_at	10097	ACTR2	ARP2 actin-related protein 2 homolog (yeast)	NM_001005386 /// NM_005722	9.9684	9.89036	9.91632	9.70825	9.72663	9.68036	0.0926993	0.855071	-1.16949	0.295646	0.922044	-1.08455	0.325107	0.927364	-1.07833
1554391_at	653581	LOC653581	uncharacterized LOC653581	XM_932712	5.53937	5.48691	5.70466	5.48402	5.83348	5.49367	0.433557	1.1099	1.1099	0.659718	1.0579	1.0579	0.70596	1.04916	1.04916
1554393_a_at	113451	AZIN2	antizyme inhibitor 2	NM_001293562 /// NM_052998 /// XM_005270404 /// XM_005270405 /// XM_005270406 /// XM_00	7.45486	7.47813	7.41811	7.43855	7.4018	7.41901	0.0303766	0.961867	-1.03965	0.0777597	0.973891	-1.02681	0.303465	0.987654	-1.0125
1554394_at	4745	NELL1	NEL-like 1 (chicken)	NM_001288713 /// NM_001288714 /// NM_006157 /// NM_201551	4.05008	4.03516	4.40375	4.12813	4.62145	4.16923	0.201434	1.27697	1.27697	0.377777	1.16742	1.16742	0.591818	1.09384	1.09384
1554396_at	55293	UEVLD	UEV and lactate/malate dehyrogenase domains	NM_001040697 /// NM_001040698 /// NM_001261382 /// NM_001261383 /// NM_001261384 /// NM	7.77519	7.70268	7.58758	7.57997	7.49138	7.78186	0.464124	0.931539	-1.07349	0.293956	0.898035	-1.11354	0.69478	1.03731	1.03731
1554397_s_at	55293	UEVLD	UEV and lactate/malate dehyrogenase domains	NM_001040697 /// NM_001040698 /// NM_001261382 /// NM_001261383 /// NM_001261384 /// NM	8.80444	8.7201	8.75979	8.73649	8.70453	8.89402	0.693424	1.02598	1.02598	0.878812	0.990251	-1.00984	0.590717	1.03608	1.03608
1554398_at	254773	LYG2	lysozyme G-like 2	NM_175735 /// XM_006712395	5.75175	5.83728	6.0314	5.75765	5.72236	5.97992	0.742817	1.04003	1.04003	0.570252	1.07178	1.07178	0.800684	0.970375	-1.03053
1554400_at	6991	TCTE3	t-complex-associated-testis-expressed 3	NM_174910 /// XM_006715554 /// XM_006725013	5.52329	5.54162	5.66399	5.47732	5.49769	5.41407	0.428395	0.948305	-1.05451	0.679607	1.02683	1.02683	0.264488	0.923525	-1.08281
1554401_a_at	6991	TCTE3	t-complex-associated-testis-expressed 3	NM_174910 /// XM_006715554 /// XM_006725013	4.73824	4.92022	4.96005	4.84721	5.14349	4.75559	0.553535	1.08697	1.08697	0.708471	1.05292	1.05292	0.816032	1.03234	1.03234
1554403_a_at	---	RP11-574H6.1	---	---	4.13752	4.07147	4.11226	3.77519	4.01073	3.88387	0.370214	0.896766	-1.11512	0.360937	0.894546	-1.11789	0.98241	1.00248	1.00248
1554404_a_at	---	---	---	---	5.98407	5.74173	6.00041	5.94244	5.97375	5.9816	0.341475	1.08281	1.08281	0.364472	1.07813	1.07813	0.954893	1.00434	1.00434
1554405_a_at	118421	LINC00161	long intergenic non-protein coding RNA 161	NR_026552 /// NR_026553	3.8263	3.79118	3.93675	3.80169	4.24213	3.90589	0.172278	1.20186	1.20186	0.711347	1.04281	1.04281	0.262024	1.15252	1.15252
1554406_a_at	64581	CLEC7A	C-type lectin domain family 7, member A	NM_022570 /// NM_197947 /// NM_197948 /// NM_197949 /// NM_197950 /// NM_197951 /// NM_	6.47127	6.47127	6.79286	6.37945	6.83267	6.54103	0.373309	1.16117	1.16117	0.616854	1.08289	1.08289	0.659297	1.07229	1.07229
1554408_a_at	7083	TK1	thymidine kinase 1, soluble	NM_003258 /// XM_005257631	11.5157	11.6253	11.254	11.2778	11.3761	11.43	0.0459398	0.890399	-1.12309	0.00931014	0.809656	-1.23509	0.0739474	1.09973	1.09973
1554409_at	81554	WBSCR16	Williams-Beuren syndrome chromosome region 16	NM_001281441 /// NM_030798 /// NM_148842	4.73602	4.72216	4.67338	4.62018	4.51881	4.79533	0.575875	0.951306	-1.05119	0.526165	0.944544	-1.05871	0.934391	1.00716	1.00716
1554410_a_at	81554	WBSCR16	Williams-Beuren syndrome chromosome region 16	NM_001281441 /// NM_030798 /// NM_148842	7.49412	7.48613	7.46946	7.44633	7.40023	7.58913	0.956982	1.00316	1.00316	0.706379	0.977907	-1.02259	0.668472	1.02582	1.02582
1554411_at	1499	CTNNB1	catenin (cadherin-associated protein), beta 1, 88kDa	NM_001098209 /// NM_001098210 /// NM_001904 /// XM_005264886 /// XM_006712983 /// XM_00	9.23395	9.09883	8.91927	9.22387	8.83393	8.81469	0.0869071	0.788902	-1.26758	0.5366	0.936391	-1.06793	0.167224	0.842492	-1.18695
1554413_s_at	440352 /// 100652781	SNX29P1 /// SNX29P2	sorting nexin 29 pseudogene 1 /// sorting nexin 29 pseudogene 2	NM_001012391 /// NR_002939 /// NR_045011	4.17515	4.60227	3.90463	4.32011	4.25609	4.38557	0.80278	0.954036	-1.04818	0.347934	0.82568	-1.21112	0.46383	1.15545	1.15545
1554414_a_at	734	OSGIN2	oxidative stress induced growth inhibitor family member 2	NM_001126111 /// NM_004337	10.6772	10.7246	10.6107	10.6892	10.5626	10.5453	0.0307566	0.903143	-1.10724	0.273328	0.965298	-1.03595	0.0860987	0.935611	-1.06882
1554415_at	27097	TAF5L	TAF5-like RNA polymerase II, p300/CBP-associated factor (PCAF)-associated factor, 65kDa	NM_001025247 /// NM_014409 /// XM_005273099 /// XM_005273100 /// XM_005273101	9.14072	9.10807	9.03821	9.0765	8.82637	8.87885	0.00275306	0.828295	-1.2073	0.109044	0.954595	-1.04757	0.00624133	0.867693	-1.15248
1554417_s_at	51107	APH1A	APH1A gamma secretase subunit	NM_001077628 /// NM_001243771 /// NM_001243772 /// NM_016022 /// NR_045033 /// NR_04503	9.07148	9.08159	9.12172	9.29176	9.03138	9.05778	0.680616	0.978094	-1.0224	0.161397	1.09445	1.09445	0.104581	0.893687	-1.11896
1554418_s_at	50859	SPOCK3	sparc/osteonectin, cwcv and kazal-like domains proteoglycan (testican) 3	NM_001040159 /// NM_001204352 /// NM_001204353 /// NM_001204354 /// NM_001204355 /// NM	4.50798	4.59107	4.42903	4.69726	4.44526	4.53633	0.659427	0.96011	-1.04155	0.917174	1.00948	1.00948	0.590624	0.95109	-1.05143
1554419_x_at	79893	GGNBP2	gametogenetin binding protein 2	NM_024835 /// XM_005257689 /// XM_005276909	5.5189	5.29085	5.62014	5.18916	5.66052	5.4768	0.497404	1.12022	1.12022	0.999224	0.999844	-1.00016	0.496864	1.1204	1.1204
1554420_at	467	ATF3	activating transcription factor 3	NM_001030287 /// NM_001040619 /// NM_001206484 /// NM_001206485 /// NM_001206486 /// NM	5.85746	5.7765	6.14461	5.85987	6.27433	5.91243	0.243432	1.21117	1.21117	0.403341	1.13703	1.13703	0.665669	1.06521	1.06521
1554423_a_at	25793	FBXO7	F-box protein 7	NM_001033024 /// NM_001257990 /// NM_012179	10.7825	10.7369	10.8067	10.7714	10.7917	10.7577	0.620774	1.01047	1.01047	0.361149	1.02057	1.02057	0.635772	0.990103	-1.01
1554424_at	81608	FIP1L1	factor interacting with PAPOLA and CPSF1	NM_001134937 /// NM_001134938 /// NM_030917 /// XM_005265768 /// XM_005265769 /// XM_00	6.77667	6.76644	6.24826	6.69153	6.42385	6.68774	0.38108	0.86109	-1.16132	0.247534	0.811316	-1.23257	0.710782	1.06135	1.06135
1554428_s_at	57555	NLGN2	neuroligin 2	NM_020795 /// XM_005256744	7.48682	7.4737	7.58857	7.48267	7.59879	7.5522	0.138848	1.06824	1.06824	0.328347	1.03912	1.03912	0.463119	1.02802	1.02802
1554429_a_at	1762	DMWD	dystrophia myotonica, WD repeat containing	NM_004943	7.83843	7.72955	7.77995	7.79799	7.99008	7.88799	0.0857105	1.11346	1.11346	0.940426	1.00346	1.00346	0.092087	1.10962	1.10962
1554430_at	54065	SMIM11	small integral membrane protein 11	NM_058182	7.37444	7.41002	7.59363	7.33289	7.47505	7.30011	0.973527	0.996784	-1.00323	0.62027	1.05046	1.05046	0.598691	0.948898	-1.05385
1554432_x_at	54065	SMIM11	small integral membrane protein 11	NM_058182	8.29349	8.32947	8.45999	8.26033	8.2939	8.27127	0.751645	0.980167	-1.02023	0.600149	1.03432	1.03432	0.420558	0.947646	-1.05525
1554433_a_at	7705	ZNF146	zinc finger protein 146	NM_001099638 /// NM_001099639 /// NM_007145 /// XM_005259214	9.41701	9.1565	9.23647	9.42897	9.08108	9.11149	0.247018	0.876318	-1.14114	0.752162	1.03237	1.03237	0.173098	0.848841	-1.17808
1554436_a_at	83998	REG4	regenerating islet-derived family, member 4	NM_001159352 /// NM_001159353 /// NM_032044 /// XM_006710941	4.06433	4.21722	4.31659	4.16056	4.19134	4.27196	0.409621	1.06502	1.06502	0.379255	1.07014	1.07014	0.946495	0.99521	-1.00481
1554438_at	56243	KIAA1217	KIAA1217	NM_001098500 /// NM_001098501 /// NM_001282767 /// NM_001282768 /// NM_001282769 /// NM	6.285	6.38348	6.44848	6.48762	6.24694	6.43508	0.943623	1.0047	1.0047	0.22633	1.09719	1.09719	0.245205	0.915707	-1.09205
1554440_at	9764	KIAA0513	KIAA0513	NM_001286565 /// NM_001286566 /// NM_014732 /// XM_005256265 /// XM_005256267	5.38075	5.5297	5.1308	5.17598	5.31821	5.44684	0.442769	0.950856	-1.05168	0.0352084	0.811216	-1.23272	0.0690143	1.17214	1.17214
1554441_a_at	23063	WAPAL	wings apart-like homolog (Drosophila)	NM_015045 /// XM_006717726 /// XM_006717727 /// XM_006717728 /// XM_006717729	9.6238	9.6544	9.58494	9.63261	9.69461	9.6431	0.411382	1.02084	1.02084	0.403489	0.979198	-1.02124	0.150323	1.04252	1.04252
1554442_at	7439	BEST1	bestrophin 1	NM_001139443 /// NM_004183 /// XM_005274210 /// XM_005274213 /// XM_005274215 /// XM_00	7.88417	7.58991	7.90661	7.75787	7.98439	7.70868	0.576839	1.07885	1.07885	0.62515	1.06821	1.06821	0.94019	1.00996	1.00996
1554443_s_at	7439	BEST1	bestrophin 1	NM_001139443 /// NM_004183 /// XM_005274210 /// XM_005274213 /// XM_005274215 /// XM_00	5.49447	5.78087	5.54604	5.69202	5.60589	5.85815	0.611222	1.06758	1.06758	0.918084	0.987162	-1.013	0.54676	1.08147	1.08147
1554444_s_at	54978	SLC35F6	solute carrier family 35, member F6	NM_017877	8.63025	8.5845	8.57587	8.47426	8.59219	8.6027	0.841937	0.993142	-1.00691	0.169468	0.944545	-1.05871	0.211365	1.05145	1.05145
1554445_at	7639	ZNF85	zinc finger protein 85	NM_001256171 /// NM_001256172 /// NM_001256173 /// NM_003429 /// NR_045830 /// XM_00672	6.67299	6.54976	6.47442	6.46522	6.32782	6.36482	0.0151142	0.832167	-1.20168	0.0745323	0.906541	-1.10309	0.100741	0.917959	-1.08937
1554447_at	554203	JPX	JPX transcript, XIST activator (non-protein coding)	NR_024582	8.94067	8.81655	8.73999	8.75783	8.38284	8.55932	0.0191877	0.753912	-1.32641	0.238529	0.914021	-1.09407	0.0515219	0.82483	-1.21237
1554448_at	---	---	---	---	5.40818	5.60903	5.27626	5.50536	5.30657	5.3554	0.253332	0.884162	-1.13101	0.418722	0.921596	-1.08507	0.66728	0.959381	-1.04234
1554449_at	166968	MIER3	mesoderm induction early response 1, family member 3	NM_152622 /// XM_005248448	4.61839	4.48896	3.84368	4.41268	3.6893	4.31176	0.210488	0.681534	-1.46728	0.309118	0.744586	-1.34303	0.73833	0.91532	-1.09251
1554450_s_at	166968	MIER3	mesoderm induction early response 1, family member 3	NM_152622 /// XM_005248448	7.92664	7.6682	7.58199	7.71389	7.4188	7.60768	0.137907	0.82121	-1.21772	0.367872	0.901576	-1.10917	0.410898	0.910861	-1.09786
1554451_s_at	85406	DNAJC14	DnaJ (Hsp40) homolog, subfamily C, member 14	NM_032364	8.33097	8.39763	8.32487	8.41705	8.20617	8.4291	0.678908	0.968171	-1.03288	0.95212	1.00463	1.00463	0.637811	0.963711	-1.03766
1554452_a_at	29923	HILPDA	hypoxia inducible lipid droplet-associated	NM_001098786 /// NM_013332	10.1796	10.146	10.3537	10.392	10.2514	10.3509	0.0561706	1.10066	1.10066	0.0192546	1.15674	1.15674	0.214003	0.951511	-1.05096
1554453_at	92906	HNRNPLL	heterogeneous nuclear ribonucleoprotein L-like	NM_001142650 /// NM_138394 /// XM_005264639 /// XM_005264640 /// XR_427000	4.83517	5.11594	4.87064	4.76436	4.23701	4.62041	0.0706991	0.684516	-1.46089	0.48468	0.896233	-1.11578	0.145464	0.76377	-1.30929
1554455_at	55180	LINS	lines homolog (Drosophila)	NM_001040614 /// NM_001040615 /// NM_001040616 /// NM_018148 /// NM_181739 /// NM_18174	6.80388	7.16128	6.39201	6.77274	6.17295	6.91172	0.31897	0.737009	-1.35683	0.357873	0.75775	-1.3197	0.920518	0.972629	-1.02814
1554456_a_at	55180	LINS	lines homolog (Drosophila)	NM_001040614 /// NM_001040615 /// NM_001040616 /// NM_018148 /// NM_181739 /// NM_18174	6.83651	6.91519	6.80529	6.78996	6.54093	6.94007	0.475058	0.910446	-1.09836	0.669971	0.947219	-1.05572	0.753749	0.961178	-1.04039
1554459_s_at	10878	CFHR3	complement factor H-related 3	NM_001166624 /// NM_021023 /// XR_241062 /// XR_426756 /// XR_426757 /// XR_426758	5.01386	4.95077	5.15969	5.26086	5.0309	5.19284	0.212673	1.09395	1.09395	0.0691835	1.17118	1.17118	0.316716	0.934064	-1.07059
1554460_at	7903	ST8SIA4	ST8 alpha-N-acetyl-neuraminide alpha-2,8-sialyltransferase 4	NM_005668 /// NM_175052 /// XM_005272078	3.43334	3.27822	3.16908	3.29348	3.17244	3.19005	0.121663	0.886051	-1.1286	0.224041	0.91732	-1.09013	0.582663	0.965912	-1.03529
1554462_a_at	4189	DNAJB9	DnaJ (Hsp40) homolog, subfamily B, member 9	NM_012328	8.64187	8.57447	8.4327	8.49106	8.14607	8.50503	0.157986	0.822097	-1.2164	0.40409	0.903571	-1.10672	0.433145	0.909831	-1.09911
1554464_a_at	10491	CRTAP	cartilage associated protein	NM_006371	10.3183	10.3884	10.4195	10.567	10.3666	10.3921	0.725538	1.01819	1.01819	0.129842	1.10181	1.10181	0.190062	0.924112	-1.08212
1554465_s_at	55634 /// 641339	KRBOX4 /// ZNF674	KRAB box domain containing 4 /// zinc finger protein 674	NM_001039891 /// NM_001129898 /// NM_001129899 /// NM_001129900 /// NM_001146291 /// NM	7.20878	7.13897	7.03789	7.27021	6.89154	7.22129	0.532781	0.921809	-1.08482	0.913079	0.986354	-1.01383	0.60009	0.934562	-1.07002
1554466_a_at	84326	C16orf13	chromosome 16 open reading frame 13	NM_001040160 /// NM_001040161 /// NM_001040162 /// NM_001040163 /// NM_001040164 /// NM	9.59209	9.76658	9.91143	9.80945	9.8951	9.93497	0.0677064	1.17748	1.17748	0.120312	1.13375	1.13375	0.562524	1.03856	1.03856
1554468_s_at	85302	FBF1	Fas (TNFRSF6) binding factor 1	NM_001080542	7.9014	7.86709	7.97786	8.08249	8.007	8.14916	0.077632	1.1438	1.1438	0.140987	1.10644	1.10644	0.560575	1.03376	1.03376
1554469_at	29068	ZBTB44	zinc finger and BTB domain containing 44	NM_014155 /// XM_005271521 /// XM_005271522 /// XM_005271523 /// XM_005271524 /// XM_00	5.12868	4.93186	4.61826	4.57237	4.351	4.76185	0.0850557	0.720044	-1.3888	0.102437	0.739717	-1.35187	0.848521	0.973405	-1.02732
1554470_s_at	29068	ZBTB44	zinc finger and BTB domain containing 44	NM_014155 /// XM_005271521 /// XM_005271522 /// XM_005271523 /// XM_005271524 /// XM_00	7.56945	7.50359	7.01089	7.40209	7.09172	7.35987	0.210163	0.806237	-1.24033	0.189945	0.795521	-1.25704	0.927566	1.01347	1.01347
1554471_a_at	81573	ANKRD13C	ankyrin repeat domain 13C	NM_030816 /// XM_005271234 /// XM_005271235 /// XM_006710929 /// XM_006710930 /// XR_42	8.70168	8.58063	8.33059	8.63697	8.25444	8.34826	0.0933301	0.790151	-1.26558	0.342329	0.896658	-1.11525	0.283086	0.881217	-1.13479
1554472_a_at	51105	PHF20L1	PHD finger protein 20-like 1	NM_001277196 /// NM_016018 /// NM_024878 /// NM_032205 /// NM_198513 /// XM_005250930 /	7.32828	7.34982	6.85618	7.18435	6.93702	7.22867	0.248676	0.837288	-1.19433	0.173739	0.801744	-1.24728	0.750322	1.04433	1.04433
1554473_at	57522	SRGAP1	SLIT-ROBO Rho GTPase activating protein 1	NM_020762 /// XM_005269042 /// XR_245947 /// XR_429109	6.31352	6.2838	6.13323	6.05474	5.79201	6.00179	0.0223632	0.756938	-1.32111	0.113161	0.867736	-1.15242	0.122249	0.872314	-1.14638
1554474_a_at	26002	MOXD1	monooxygenase, DBH-like 1	NM_015529 /// XM_006715456	10.1484	10.0761	10.0612	10.1505	10.1142	10.125	0.886526	1.00508	1.00508	0.899921	0.995543	-1.00448	0.789387	1.00958	1.00958
1554475_a_at	126526	C19orf47	chromosome 19 open reading frame 47	NM_001256440 /// NM_001256441 /// NM_178830 /// NR_046202 /// XM_005258520 /// XM_00525	6.69221	6.65916	6.80545	6.61449	6.86171	6.69261	0.405115	1.07287	1.07287	0.765495	1.02405	1.02405	0.567737	1.04768	1.04768
1554476_x_at	388558	ZNF808	zinc finger protein 808	NM_001039886 /// XM_005258906 /// XM_005258907 /// XM_005258908 /// XM_005258909	4.60917	4.84208	4.40479	5.13539	4.71146	5.1454	0.612277	1.15094	1.15094	0.90943	1.0313	1.0313	0.689583	1.116	1.116
1554478_a_at	55027	HEATR3	HEAT repeat containing 3	NM_017939 /// NM_182922 /// XM_005256013 /// XM_005256014	7.99982	7.91291	7.69728	7.78415	7.52573	7.81406	0.111078	0.819903	-1.21966	0.190504	0.861157	-1.16123	0.6185	0.952095	-1.05032
1554479_a_at	22900	CARD8	caspase recruitment domain family, member 8	NM_001184900 /// NM_001184901 /// NM_001184902 /// NM_001184903 /// NM_001184904 /// NM	8.1365	8.07303	8.18802	8.29157	7.83311	8.22774	0.689038	0.949775	-1.05288	0.481681	1.09811	1.09811	0.302461	0.864916	-1.15618
1554480_a_at	83787	ARMC10	armadillo repeat containing 10	NM_001161009 /// NM_001161010 /// NM_001161011 /// NM_001161012 /// NM_001161013 /// NM	9.73061	9.77586	9.70488	9.72063	9.48944	9.65899	0.0885805	0.883304	-1.13211	0.612923	0.972333	-1.02845	0.149749	0.908438	-1.10079
1554481_a_at	2035	EPB41	erythrocyte membrane protein band 4.1	NM_001166005 /// NM_001166006 /// NM_001166007 /// NM_004437 /// NM_203342 /// NM_20334	6.03872	5.97953	6.14295	6.08901	6.44361	5.96765	0.392127	1.14592	1.14592	0.625303	1.07688	1.07688	0.680028	1.06411	1.06411
1554482_a_at	51128	SAR1B	secretion associated, Ras related GTPase 1B	NM_001033503 /// NM_016103 /// XM_006714641	9.44125	9.45692	9.32786	9.4072	9.42172	9.58431	0.519592	1.03809	1.03809	0.351642	0.945038	-1.05816	0.165074	1.09846	1.09846
1554483_at	140738	TMEM37	transmembrane protein 37	NM_183240 /// XM_005263598 /// XM_006712300	8.11398	8.11533	8.29582	8.0361	8.22378	8.17855	0.480326	1.0618	1.0618	0.666153	1.0362	1.0362	0.765108	1.0247	1.0247
1554485_s_at	140738	TMEM37	transmembrane protein 37	NM_183240 /// XM_005263598 /// XM_006712300	7.33173	7.36659	6.97844	7.07506	6.73733	6.88014	0.00486447	0.687568	-1.4544	0.0206235	0.799734	-1.25042	0.0560592	0.859746	-1.16313
1554486_a_at	54438	GFOD1	glucose-fructose oxidoreductase domain containing 1	NM_001242628 /// NM_001242629 /// NM_001242630 /// NM_018988 /// NM_033069 /// NR_03845	4.8145	4.88692	4.75619	4.7291	4.88648	5.04389	0.208139	1.08258	1.08258	0.228348	0.927833	-1.07778	0.0529528	1.16678	1.16678
1554487_a_at	1388	ATF6B	activating transcription factor 6 beta	NM_001136153 /// NM_004381	5.80965	5.93192	5.84215	5.86502	5.89392	5.96936	0.380964	1.04308	1.04308	0.790976	0.988148	-1.01199	0.280233	1.05559	1.05559
1554488_at	80321	CEP70	centrosomal protein 70kDa	NM_001288964 /// NM_001288965 /// NM_001288966 /// NM_001288967 /// NM_024491 /// XM_00	6.93852	6.90344	6.88768	6.84734	6.77128	6.94614	0.465403	0.957756	-1.04411	0.525547	0.963615	-1.03776	0.913614	0.993919	-1.00612
1554489_a_at	80321	CEP70	centrosomal protein 70kDa	NM_001288964 /// NM_001288965 /// NM_001288966 /// NM_001288967 /// NM_024491 /// XM_00	8.43736	8.50372	8.33854	8.45357	8.04522	8.26474	0.0570838	0.803536	-1.2445	0.52828	0.949678	-1.05299	0.104831	0.846114	-1.18187
1554491_a_at	462	SERPINC1	serpin peptidase inhibitor, clade C (antithrombin), member 1	NM_000488 /// XM_005245198	4.52401	4.64551	4.6335	4.51656	4.74071	4.58019	0.484048	1.05386	1.05386	0.924916	0.993278	-1.00677	0.435052	1.06099	1.06099
1554492_at	63892	THADA	thyroid adenoma associated	NM_001083953 /// NM_001271643 /// NM_001271644 /// NM_022065 /// NR_073394 /// XM_00671	3.55692	3.43776	3.46229	3.49588	3.35654	3.44697	0.224173	0.935893	-1.0685	0.789568	0.987427	-1.01273	0.304578	0.947809	-1.05506
1554493_s_at	63892	THADA	thyroid adenoma associated	NM_001083953 /// NM_001271643 /// NM_001271644 /// NM_022065 /// NR_073394 /// XM_00671	7.01763	7.16444	6.77583	6.99391	6.67383	6.85484	0.0871547	0.797357	-1.25414	0.211757	0.866835	-1.15362	0.423199	0.919849	-1.08714
1554494_at	64779	MTHFSD	methenyltetrahydrofolate synthetase domain containing	NM_001159377 /// NM_001159378 /// NM_001159379 /// NM_001159380 /// NM_022764 /// NR_02	4.95025	4.9602	4.76542	5.0483	5.14544	4.93898	0.586042	1.06215	1.06215	0.757525	0.96703	-1.03409	0.413806	1.09836	1.09836
1554495_s_at	64779	MTHFSD	methenyltetrahydrofolate synthetase domain containing	NM_001159377 /// NM_001159378 /// NM_001159379 /// NM_001159380 /// NM_022764 /// NR_02	5.86202	5.77828	5.88222	5.92966	6.13896	5.87206	0.207844	1.1371	1.1371	0.512603	1.06127	1.06127	0.453206	1.07145	1.07145
1554496_at	5890	RAD51B	RAD51 paralog B	NM_002877 /// NM_133509 /// NM_133510 /// XM_005267961 /// XM_005267962 /// XM_00526796	5.76043	5.73957	6.0366	5.76043	6.15385	5.92578	0.142239	1.22249	1.22249	0.385266	1.10843	1.10843	0.405849	1.1029	1.1029
1554499_s_at	27068	PPA2	pyrophosphatase (inorganic) 2	NM_001034191 /// NM_001034192 /// NM_001034193 /// NM_006903 /// NM_176866 /// NM_17686	6.58576	6.74644	6.48055	6.69951	6.5553	6.62455	0.553218	0.948572	-1.05422	0.553722	0.94864	-1.05414	0.999335	0.999928	-1.00007
1554500_a_at	6000	RGS7	regulator of G-protein signaling 7	NM_001282773 /// NM_001282775 /// NM_001282778 /// NM_002924 /// XM_005273218 /// XM_00	6.26739	6.15132	5.91937	6.17136	5.64897	5.76174	0.0258777	0.705149	-1.41814	0.27233	0.892554	-1.12038	0.0689316	0.790034	-1.26577
1554501_at	81628	TSC22D4	TSC22 domain family, member 4	NM_030935	5.63082	5.76985	5.59422	5.71866	5.66566	5.73579	0.996472	1.00027	1.00027	0.627044	0.97003	-1.0309	0.624117	1.03117	1.03117
1554503_a_at	126014	OSCAR	osteoclast associated, immunoglobulin-like receptor	NM_001282349 /// NM_001282350 /// NM_130771 /// NM_133168 /// NM_133169 /// NM_206817 /	6.11923	5.86191	5.82705	5.91695	5.83487	6.07139	0.815812	0.974381	-1.02629	0.479795	0.921096	-1.08566	0.620203	1.05785	1.05785
1554504_at	10003	NAALAD2	N-acetylated alpha-linked acidic dipeptidase 2	NM_005467 /// XM_005273701 /// XM_005273702 /// XM_006718757	2.95513	2.96339	2.932	3.12264	3.04024	2.88095	0.990313	1.00093	1.00093	0.550418	1.04831	1.04831	0.557781	0.954803	-1.04734
1554506_x_at	10003	NAALAD2	N-acetylated alpha-linked acidic dipeptidase 2	NM_005467 /// XM_005273701 /// XM_005273702 /// XM_006718757	3.15813	3.18681	3.04989	3.07504	3.23477	3.27912	0.0384339	1.0603	1.0603	0.0192388	0.926585	-1.07923	0.00387151	1.14431	1.14431
1554507_at	10003	NAALAD2	N-acetylated alpha-linked acidic dipeptidase 2	NM_005467 /// XM_005273701 /// XM_005273702 /// XM_006718757	2.95951	2.85573	2.94064	2.90082	2.9886	3.11248	0.126166	1.10414	1.10414	0.859319	1.00913	1.00913	0.152072	1.09415	1.09415
1554508_at	118788	PIK3AP1	phosphoinositide-3-kinase adaptor protein 1	NM_152309 /// XM_005269498 /// XM_005269499	4.47123	4.4797	4.18182	4.2307	4.31377	4.26742	0.00687314	0.879728	-1.13672	0.00231877	0.829777	-1.20514	0.0557624	1.0602	1.0602
1554509_a_at	80013	FAM188A	family with sequence similarity 188, member A	NM_024948 /// XM_005252598 /// XM_005252600 /// XM_005252601 /// XM_005252602 /// XM_00	8.59767	8.65933	8.55237	8.64915	8.58437	8.52895	0.261201	0.951425	-1.05105	0.630865	0.980957	-1.01941	0.458885	0.969895	-1.03104
1554510_s_at	27069	GHITM	growth hormone inducible transmembrane protein	NM_014394	11.8684	11.857	11.8463	11.8116	11.9289	11.8693	0.292611	1.02552	1.02552	0.321395	0.976827	-1.02372	0.091017	1.04984	1.04984
1554511_at	23286	WWC1	WW and C2 domain containing 1	NM_001161661 /// NM_001161662 /// NM_015238 /// XM_005265850 /// XM_005265851 /// XM_00	5.74789	5.57216	5.87963	5.57295	6.3582	5.71491	0.297854	1.29822	1.29822	0.839191	1.047	1.047	0.376611	1.23994	1.23994
1554512_a_at	84902	CEP89	centrosomal protein 89kDa	NM_032816 /// XM_005259344 /// XM_005259345 /// XM_005259346	6.95669	7.05548	6.75246	6.85244	6.4346	6.80772	0.0989705	0.765818	-1.30579	0.299606	0.868361	-1.1516	0.346583	0.881913	-1.1339
1554513_s_at	84902	CEP89	centrosomal protein 89kDa	NM_032816 /// XM_005259344 /// XM_005259345 /// XM_005259346	6.69473	6.70399	6.56665	6.68064	6.14129	6.66489	0.268691	0.814359	-1.22796	0.752155	0.948872	-1.05388	0.387707	0.858239	-1.16518
1554514_at	54988	ACSM5	acyl-CoA synthetase medium-chain family member 5	NM_017888 /// XM_006721055 /// XM_006721056	4.4838	4.70487	4.52701	4.78922	4.73596	4.55519	0.767362	1.03616	1.03616	0.713979	1.0452	1.0452	0.941881	0.991352	-1.00872
1554516_at	203274	LINC00537	long intergenic non-protein coding RNA 537	XR_246700 /// XR_252564	6.00902	5.99573	6.17503	6.07184	6.31078	6.0715	0.174504	1.13978	1.13978	0.338324	1.08753	1.08753	0.570214	1.04805	1.04805
1554517_x_at	203274	LINC00537	long intergenic non-protein coding RNA 537	XR_246700 /// XR_252564	6.968	6.79354	7.23673	6.99577	7.18919	7.05389	0.168902	1.18162	1.18162	0.175754	1.1773	1.1773	0.970884	1.00367	1.00367
1554518_at	79807	GSTCD	glutathione S-transferase, C-terminal domain containing	NM_001031720 /// NM_024751 /// XM_005263222	7.46564	7.3828	7.24772	7.24613	7.35034	7.00639	0.187278	0.843318	-1.18579	0.307168	0.88436	-1.13076	0.667442	0.953591	-1.04867
1554519_at	941	CD80	CD80 molecule	NM_005191	4.85087	4.79862	4.93952	4.75954	4.8748	4.95585	0.356698	1.0648	1.0648	0.785573	1.01733	1.01733	0.487582	1.04666	1.04666
1554520_at	283861	LOC283861	uncharacterized LOC283861	---	7.01014	7.08237	7.01808	7.14858	6.76964	7.02137	0.296134	0.90078	-1.11015	0.776612	1.02603	1.02603	0.213914	0.877929	-1.13904
1554522_at	54805	CNNM2	cyclin M2	NM_017649 /// NM_199076 /// NM_199077 /// XM_005269933 /// XM_006717908	7.44679	7.33049	7.13164	7.3861	7.02691	7.37265	0.37474	0.8773	-1.13986	0.526376	0.913975	-1.09412	0.766251	0.959873	-1.0418
1554523_a_at	54805	CNNM2	cyclin M2	NM_017649 /// NM_199076 /// NM_199077 /// XM_005269933 /// XM_006717908	7.23691	7.14249	7.15539	7.16583	7.27898	7.12459	0.880692	1.00841	1.00841	0.720542	0.980039	-1.02037	0.616795	1.02895	1.02895
1554524_a_at	118427	OLFM3	olfactomedin 3	NM_001288821 /// NM_001288823 /// NM_058170 /// NR_110210 /// NR_110211 /// NR_110212 /	3.47432	3.5989	3.7355	3.40844	3.86765	3.29238	0.884579	1.03054	1.03054	0.905797	1.02481	1.02481	0.978493	1.00559	1.00559
1554526_at	118427	OLFM3	olfactomedin 3	NM_001288821 /// NM_001288823 /// NM_058170 /// NR_110210 /// NR_110211 /// NR_110212 /	3.10853	3.07969	3.04611	3.14327	3.01908	3.09434	0.520514	0.974409	-1.02626	0.991757	1.0004	1.0004	0.514577	0.974019	-1.02667
1554528_at	89876	MAATS1	MYCBP-associated, testis expressed 1	NM_033364 /// XM_006713807 /// XM_006713808 /// XM_006713809 /// XR_427386 /// XR_42738	5.21993	5.32026	5.43631	5.36994	5.19859	5.17047	0.188341	0.942415	-1.0611	0.0778115	1.09659	1.09659	0.0226561	0.859404	-1.1636
1554530_at	222008	VSTM2A	V-set and transmembrane domain containing 2A	NM_182546 /// XM_006715663 /// XM_006715664 /// XM_006715665 /// XM_006715666	3.68578	3.77108	3.91996	3.77348	3.78673	3.78802	0.456902	1.04171	1.04171	0.185909	1.08545	1.08545	0.454186	0.959701	-1.04199
1554531_at	54970	TTC12	tetratricopeptide repeat domain 12	NM_017868 /// XM_005271603 /// XM_005271604 /// XM_005271605 /// XM_005271606 /// XM_00	6.55718	6.49817	6.4762	6.67135	6.84029	6.56532	0.298919	1.12907	1.12907	0.763169	1.03247	1.03247	0.423955	1.09356	1.09356
1554533_at	717	C2	complement component 2	NM_000063 /// NM_001145903 /// NM_001178063 /// NM_001282457 /// NM_001282458 /// NM_00	4.09271	4.09579	4.19059	4.04628	4.4545	4.31889	0.0363253	1.22471	1.22471	0.784364	1.01691	1.01691	0.0451276	1.20435	1.20435
1554534_at	1806	DPYD	dihydropyrimidine dehydrogenase	NM_000110 /// NM_001160301 /// XM_005270562 /// XM_006710397	7.39817	7.44756	7.28447	7.37307	7.33567	7.362	0.182011	0.949982	-1.05265	0.115256	0.936863	-1.06739	0.671105	1.014	1.014
1554536_at	1806	DPYD	dihydropyrimidine dehydrogenase	NM_000110 /// NM_001160301 /// XM_005270562 /// XM_006710397	4.77278	4.78853	4.64823	4.8818	4.44835	4.811	0.454548	0.900638	-1.11032	0.934873	0.989218	-1.0109	0.498382	0.910454	-1.09835
1554537_at	55863	TMEM126B	transmembrane protein 126B	NM_001193537 /// NM_001193538 /// NM_001256546 /// NM_001256547 /// NM_018480	5.77508	5.66095	5.51104	5.46713	5.7292	5.63209	0.598897	0.974429	-1.02624	0.0369899	0.853267	-1.17197	0.057439	1.142	1.142
1554538_at	54509	RHOF	ras homolog family member F (in filopodia)	NM_019034	7.31639	7.40403	7.41873	7.32689	7.55028	7.3513	0.416543	1.0648	1.0648	0.904228	1.00877	1.00877	0.477589	1.05554	1.05554
1554539_a_at	54509	RHOF	ras homolog family member F (in filopodia)	NM_019034	9.27833	9.38463	9.44047	9.47873	9.44398	9.55713	0.08107	1.12434	1.12434	0.144486	1.09286	1.09286	0.574865	1.0288	1.0288
1554540_at	127602	DNAH14	dynein, axonemal, heavy chain 14	NM_001145154 /// NM_001373 /// NM_144989 /// XM_006711735	3.66686	3.58203	3.66114	3.62448	3.62537	3.63365	0.90205	1.00352	1.00352	0.660888	1.01282	1.01282	0.74864	0.990821	-1.00926
1554541_a_at	9721	GPRIN2	G protein regulated inducer of neurite outgrowth 2	NM_014696 /// XM_005270329 /// XM_005277666	5.56615	5.62167	5.72096	5.68332	5.99455	5.57326	0.355081	1.14076	1.14076	0.578339	1.0779	1.0779	0.670723	1.05831	1.05831
1554542_at	153328	SLC25A48	solute carrier family 25, member 48	NM_145282 /// XM_005271902 /// XM_005271903 /// XM_006714543 /// XM_006714544 /// XM_00	6.34015	6.27829	6.38618	6.43091	6.8872	6.31219	0.307457	1.22304	1.22304	0.703129	1.07127	1.07127	0.47862	1.14167	1.14167
1554543_at	9043	SPAG9	sperm associated antigen 9	NM_001130527 /// NM_001130528 /// NM_001251971 /// NM_003971 /// NM_172345 /// XM_00525	5.93471	5.83546	5.79031	5.902	5.87602	5.8972	0.981833	1.00106	1.00106	0.572266	0.973373	-1.02736	0.558246	1.02844	1.02844
1554544_a_at	4155	MBP	myelin basic protein	NM_001025081 /// NM_001025090 /// NM_001025092 /// NM_001025094 /// NM_001025098 /// NM	6.89612	6.96367	6.91372	6.83872	6.94349	6.68884	0.384017	0.924194	-1.08202	0.664045	0.963477	-1.03791	0.628524	0.959228	-1.0425
1554545_at	403314	APOBEC4	apolipoprotein B mRNA editing enzyme, catalytic polypeptide-like 4 (putative)	NM_203454	4.88742	4.73308	5.06959	4.71769	4.90566	4.70696	0.983597	0.997272	-1.00274	0.669015	1.0595	1.0595	0.654896	0.941262	-1.0624
1554547_at	220965	FAM13C	family with sequence similarity 13, member C	NM_001001971 /// NM_001143773 /// NM_001166698 /// NM_198215 /// XM_005269618 /// XM_00	6.5989	6.63549	6.65183	6.93279	6.84296	7.26198	0.125623	1.35217	1.35217	0.458728	1.12906	1.12906	0.296819	1.19761	1.19761
1554549_a_at	91833	WDR20	WD repeat domain 20	NM_001242414 /// NM_001242415 /// NM_001242416 /// NM_001242417 /// NM_001242418 /// NM	5.53395	5.37626	5.32622	5.42271	4.6254	5.33726	0.2127	0.72008	-1.38874	0.805684	0.945641	-1.05748	0.281676	0.761472	-1.31325
1554550_at	57587	KIAA1430	KIAA1430	NM_001292033 /// NM_020827 /// XM_005263154 /// XM_005263155 /// XM_006714280	3.43181	3.3668	3.3159	3.48141	3.3862	3.4375	0.878645	1.00874	1.00874	0.993688	0.99955	-1.00045	0.872453	1.00919	1.00919
1554553_s_at	90522	YIF1B	Yip1 interacting factor homolog B (S. cerevisiae)	NM_001013617 /// NM_001031731 /// NM_001039671 /// NM_001039672 /// NM_001039673 /// NM	8.53452	8.53197	8.63169	8.55794	8.67069	8.74781	0.0273061	1.12975	1.12975	0.252577	1.0436	1.0436	0.0785877	1.08255	1.08255
1554554_at	284001	CCDC57	coiled-coil domain containing 57	NM_152675 /// NM_198082 /// XM_005256345 /// XM_006722279	6.83033	6.79173	7.00865	6.78012	7.28154	6.96221	0.149204	1.24044	1.24044	0.640561	1.05948	1.05948	0.252732	1.1708	1.1708
1554555_a_at	79918	SETD6	SET domain containing 6	NM_001160305 /// NM_024860 /// XM_006721271 /// XM_006721272 /// XR_243428 /// XR_24342	8.05242	8.21881	8.27109	8.33572	8.00915	8.27436	0.965445	1.00426	1.00426	0.288825	1.12333	1.12333	0.303576	0.894002	-1.11857
1554556_a_at	23200	ATP11B	ATPase, class VI, type 11B	NM_014616 /// XM_005247241 /// XM_005247242 /// XM_005247243	7.48894	7.12577	7.17192	7.41461	7.16142	7.45942	0.989558	1.00213	1.00213	0.95206	0.99028	-1.00982	0.941654	1.01196	1.01196
1554557_at	23200	ATP11B	ATPase, class VI, type 11B	NM_014616 /// XM_005247241 /// XM_005247242 /// XM_005247243	7.01615	6.83158	6.39271	6.75483	6.60735	6.77307	0.283291	0.850478	-1.17581	0.145744	0.784533	-1.27464	0.562143	1.08406	1.08406
1554558_at	8816	DCAF5	DDB1 and CUL4 associated factor 5	NM_001284206 /// NM_001284207 /// NM_001284208 /// NM_003861 /// XM_005268164 /// XM_00	3.3026	3.27555	3.4217	3.27352	3.48963	3.23482	0.587657	1.05201	1.05201	0.661256	1.04141	1.04141	0.911369	1.01018	1.01018
1554559_at	118442	GPR62	G protein-coupled receptor 62	NM_080865	6.91802	6.75959	7.17481	6.8686	7.13886	6.97334	0.258243	1.16255	1.16255	0.32601	1.13516	1.13516	0.83976	1.02413	1.02413
1554560_at	5239	PGM5	phosphoglucomutase 5	NM_021965	4.69678	4.39913	4.53115	4.49371	4.41184	4.44167	0.39734	0.919421	-1.08764	0.79166	0.975678	-1.02493	0.536415	0.94234	-1.06119
1554564_a_at	121665	SPPL3	signal peptide peptidase like 3	NM_139015 /// XM_005253841	5.65445	5.73191	5.58235	5.72757	5.8956	5.75708	0.22672	1.09669	1.09669	0.692807	0.973854	-1.02685	0.146063	1.12614	1.12614
1554565_x_at	121665	SPPL3	signal peptide peptidase like 3	NM_139015 /// XM_005253841	6.50108	6.6581	6.46882	6.48377	6.64354	6.35732	0.594719	0.946608	-1.0564	0.495228	0.930907	-1.07422	0.868	1.01687	1.01687
1554566_at	79734	KCTD17	potassium channel tetramerization domain containing 17	NM_001282684 /// NM_001282685 /// NM_001282686 /// NM_024681 /// XM_005261741 /// XM_00	7.48011	7.48275	7.65953	7.24688	7.80022	7.35773	0.719327	1.06995	1.06995	0.916241	0.980625	-1.01976	0.645727	1.09109	1.09109
1554568_at	83658	DYNLRB1	dynein, light chain, roadblock-type 1	NM_001281727 /// NM_001281728 /// NM_001281729 /// NM_014183 /// NM_177953 /// NR_10403	5.92846	6.04876	5.83907	5.758	5.65157	5.95176	0.26325	0.878464	-1.13835	0.256959	0.87656	-1.14082	0.983094	1.00217	1.00217
1554569_a_at	10659	CELF2	CUGBP, Elav-like family member 2	NM_001025076 /// NM_001025077 /// NM_001083591 /// NM_006561 /// XM_005252348 /// XM_00	4.34741	4.54213	4.54625	4.41749	4.66944	4.28624	0.868238	1.02319	1.02319	0.852448	1.02605	1.02605	0.983823	0.997209	-1.0028
1554571_at	54518	APBB1IP	amyloid beta (A4) precursor protein-binding, family B, member 1 interacting protein	NM_019043 /// XM_006717451	4.19695	4.43207	4.54951	4.4707	4.5158	4.46458	0.187806	1.12949	1.12949	0.15484	1.1452	1.1452	0.859527	0.986289	-1.0139
1554572_a_at	79723	SUV39H2	suppressor of variegation 3-9 homolog 2 (Drosophila)	NM_001193424 /// NM_001193425 /// NM_001193426 /// NM_001193427 /// NM_024670 /// NR_03	9.93762	9.9229	9.60009	9.68654	9.75005	9.7643	0.0174832	0.886944	-1.12747	0.00421009	0.819636	-1.22005	0.0516942	1.08212	1.08212
1554574_a_at	1727	CYB5R3	cytochrome b5 reductase 3	NM_000398 /// NM_001129819 /// NM_001171660 /// NM_001171661 /// NM_007326	8.46014	8.49048	8.59164	8.53502	8.60241	8.74016	0.0509379	1.1455	1.1455	0.251074	1.06291	1.06291	0.180279	1.0777	1.0777
1554575_a_at	10380	BPNT1	3'(2'), 5'-bisphosphate nucleotidase 1	NM_001286149 /// NM_001286150 /// NM_001286151 /// NM_006085 /// XM_005272998 /// XM_00	8.15382	8.13654	8.1247	8.03693	7.96079	8.06075	0.0913057	0.911041	-1.09765	0.324612	0.956365	-1.04563	0.290814	0.952608	-1.04975
1554576_a_at	2118	ETV4	ets variant 4	NM_001079675 /// NM_001261437 /// NM_001261438 /// NM_001261439 /// NM_001986	6.41811	6.563	6.50707	6.73223	6.87916	6.73723	0.0826697	1.24629	1.24629	0.373398	1.09361	1.09361	0.224895	1.13961	1.13961
1554577_a_at	5716	PSMD10	proteasome (prosome, macropain) 26S subunit, non-ATPase, 10	NM_002814 /// NM_170750	10.9565	10.9853	11.0126	10.9596	11.0936	11.0758	0.0213772	1.08204	1.08204	0.595936	1.01058	1.01058	0.0311864	1.07071	1.07071
1554578_at	7621	ZNF70	zinc finger protein 70	NM_021916	7.68496	7.55799	7.63693	7.41127	7.79532	7.73489	0.277571	1.10468	1.10468	0.435767	0.93473	-1.06983	0.113007	1.18182	1.18182
1554579_a_at	84700	MYO18B	myosin XVIIIB	NM_032608 /// XM_005261786 /// XM_005261787 /// XM_005261788 /// XM_006724340 /// XM_00	5.65557	5.62357	5.91946	5.84702	5.74763	5.66607	0.243017	1.04774	1.04774	0.013454	1.184	1.184	0.0319843	0.884913	-1.13005
1554580_a_at	11060	WWP2	WW domain containing E3 ubiquitin protein ligase 2	NM_001270453 /// NM_001270454 /// NM_001270455 /// NM_007014 /// NM_199424 /// XM_00525	7.39387	7.48839	7.6642	7.43888	7.43537	7.32375	0.613725	0.958223	-1.0436	0.388187	1.07954	1.07954	0.214827	0.887623	-1.1266
1554582_a_at	254013	METTL20	methyltransferase like 20	NM_001135863 /// NM_001135864 /// NM_173802 /// XM_006719060	6.40779	6.35828	6.3311	6.14269	5.95356	6.33203	0.260769	0.846604	-1.18119	0.462125	0.903668	-1.1066	0.625771	0.936853	-1.0674
1554583_a_at	254013	METTL20	methyltransferase like 20	NM_001135863 /// NM_001135864 /// NM_173802 /// XM_006719060	5.21878	5.31774	5.364	5.5165	5.909	5.44963	0.134297	1.32966	1.32966	0.456473	1.12661	1.12661	0.321228	1.18023	1.18023
1554584_at	83450	LRRC48	leucine rich repeat containing 48	NM_001130090 /// NM_001130091 /// NM_001130092 /// NM_031294 /// XM_005256810 /// XM_00	6.06869	5.92827	6.10304	5.998	6.03932	5.98924	0.845555	1.01101	1.01101	0.534877	1.03673	1.03673	0.659754	0.975192	-1.02544
1554586_a_at	23221	RHOBTB2	Rho-related BTB domain containing 2	NM_001160036 /// NM_001160037 /// NM_015178 /// XM_006716315	7.06109	6.94943	7.29853	6.94785	7.06353	7.0185	0.828506	1.02509	1.02509	0.492746	1.08518	1.08518	0.624937	0.944629	-1.05862
1554588_a_at	150737	TTC30B	tetratricopeptide repeat domain 30B	NM_152517	6.70864	6.79043	6.54743	6.72214	6.3802	6.69907	0.261556	0.864595	-1.15661	0.50552	0.923541	-1.08279	0.57606	0.936174	-1.06818
1554589_at	94059	LENG9	leukocyte receptor cluster (LRC) member 9	NM_198988	6.16899	6.27607	6.5466	6.60144	6.73215	6.53046	0.0236694	1.32756	1.32756	0.0350952	1.27588	1.27588	0.59227	1.04051	1.04051
1554591_at	118425	PCAT4	prostate cancer associated transcript 4 (non-protein coding)	NR_026555	6.16744	6.36755	6.58146	6.20566	6.37889	6.27368	0.764212	1.04159	1.04159	0.532094	1.09132	1.09132	0.732105	0.95444	-1.04773
1554592_a_at	6511	SLC1A6	solute carrier family 1 (high affinity aspartate/glutamate transporter), member 6	NM_001272087 /// NM_001272088 /// NM_005071 /// NR_073589 /// XM_006722842 /// XM_00672	3.76324	3.47322	3.82528	3.61645	3.59935	3.73283	0.778719	1.03373	1.03373	0.556968	1.07373	1.07373	0.748317	0.962744	-1.0387
1554593_s_at	6511	SLC1A6	solute carrier family 1 (high affinity aspartate/glutamate transporter), member 6	NM_001272087 /// NM_001272088 /// NM_005071 /// NR_073589 /// XM_006722842 /// XM_00672	3.18018	3.33523	3.25758	3.33895	3.19052	3.00476	0.222148	0.894985	-1.11734	0.723129	1.02851	1.02851	0.149894	0.870174	-1.1492
1554594_at	201176	ARHGAP27	Rho GTPase activating protein 27	NM_001159330 /// NM_001282290 /// NM_174919 /// NM_199282 /// XM_005257127 /// XM_00525	3.75235	4.02944	3.85724	3.86765	3.81812	4.17047	0.611627	1.0743	1.0743	0.886353	0.980473	-1.01992	0.523376	1.0957	1.0957
1554595_at	8189	SYMPK	symplekin	NM_004819 /// XM_005259286 /// XR_243962	8.42068	8.52361	8.50215	8.298	8.5702	8.5528	0.410239	1.06389	1.06389	0.497387	0.951268	-1.05123	0.183084	1.11839	1.11839
1554597_at	3980	LIG3	ligase III, DNA, ATP-dependent	NM_002311 /// NM_013975 /// XM_005257970 /// XM_005257971 /// XM_006721896	8.73485	8.6302	8.81573	8.73857	8.65642	8.73152	0.863807	1.00796	1.00796	0.220359	1.06779	1.06779	0.267864	0.943974	-1.05935
[truncated: 52,935 more rows]

## Sheet: WT infection regulated
ProbeID	Entrez Gene	Gene Symbol	Gene Title	RefSeq Transcript ID	uninfected_A	uninfected_B	WTinfected_C	WTinfected_D	KOinfected_E	KOinfected_F	p-value(KOinfected vs. Uninfected)	Ratio(KOinfected vs. Uninfected)	Fold-Change(KOinfected vs. Uninfected)	p-value(WTinfected vs. Uninfected)	Ratio(WTinfected vs. Uninfected)	Fold-Change(WTinfected vs. Uninfected)	Fold-Change(WTinfected vs. Uninfected) (Description)	p-value(KOinfected vs. WTinfected)	Ratio(KOinfected vs. WTinfected)	Fold-Change(KOinfected vs. WTinfected)
[truncated: 254 more rows]

[truncated: 1 more sheets: KO infection regulated]
