# Supplementary material for: LANA-Mediated Recruitment of Host Polycomb Repressive Complexes onto the KSHV Genome during De Novo Infection
Source: PLoS Pathog. 2016 Sep 8;12(9):e1005878. doi: 10.1371/journal.ppat.1005878 (PMC5015872; doi:10.1371/journal.ppat.1005878)
Supplement: S4 Table — (XLSX) [file ppat.1005878.s004.xlsx]

## Sheet: description
Table S4 Comparison of the cellular gene expression of WT and LANA KO KSHV infected cells by GSEA analysis
This table contains the result of the Gene Set Enrichment Analysis (GSEA) of the LANA KO and WT infected samples indicating the GSEA hallmark genesets.
Higher in KO analysis contains the full list of GSEA hallmark genesets, which are overrepresented among the higher expressed genes in the KO infected sample compared to WT infected sample. RED color indicates the significant groups (as identified by false discovery rate (FDR) of less than 0.05).
Higher in WT contains the full list of GSEA hallmark genesets, which are overrepresented among the higher expressed genes in the WT infected sample compared to KO infected sample. RED color indicates the significant groups (as identified by false discovery rate (FDR) of less than 0.05).

## Sheet: higher in KO
NAME	SIZE	ES	NES	NOM p-val	FDR q-val	FWER p-val	RANK AT MAX	LEADING EDGE
HALLMARK_P53_PATHWAY	182	0.47458	1.82756	0	0.00465841	0.005	5030	tags=37%, list=24%, signal=48%
HALLMARK_MYOGENESIS	196	0.397734	1.54086	0.00131062	0.0746722	0.155	4767	tags=33%, list=23%, signal=43%
HALLMARK_EPITHELIAL_MESENCHYMAL_TRANSITION	192	0.371421	1.44095	0.00645995	0.157099	0.404	3630	tags=24%, list=18%, signal=29%
HALLMARK_WNT_BETA_CATENIN_SIGNALING	40	0.447633	1.37546	0.0730594	0.23367	0.651	2559	tags=23%, list=12%, signal=26%
HALLMARK_APICAL_JUNCTION	193	0.332055	1.28412	0.0484694	0.448002	0.913	5488	tags=32%, list=27%, signal=43%
HALLMARK_ESTROGEN_RESPONSE_EARLY	183	0.32778	1.24896	0.0806242	0.515772	0.968	3531	tags=25%, list=17%, signal=29%
HALLMARK_KRAS_SIGNALING_DN	188	0.318047	1.22688	0.086514	0.520427	0.98	3514	tags=28%, list=17%, signal=33%
HALLMARK_ANGIOGENESIS	34	0.400407	1.20104	0.205247	0.555038	0.993	3091	tags=32%, list=15%, signal=38%
HALLMARK_SPERMATOGENESIS	124	0.321269	1.18518	0.14966	0.55801	0.997	2772	tags=19%, list=13%, signal=22%
HALLMARK_APOPTOSIS	159	0.298138	1.1227	0.226144	0.769475	1	3353	tags=18%, list=16%, signal=22%
HALLMARK_PANCREAS_BETA_CELLS	36	0.362937	1.08538	0.345794	0.881918	1	2953	tags=31%, list=14%, signal=36%
HALLMARK_REACTIVE_OXIGEN_SPECIES_PATHWAY	46	0.324318	1.02494	0.409509	1	1	3208	tags=17%, list=16%, signal=21%
HALLMARK_HYPOXIA	188	0.260557	1.01033	0.433378	1	1	3606	tags=20%, list=17%, signal=24%
HALLMARK_UV_RESPONSE_UP	150	0.26507	0.992132	0.489796	1	1	4434	tags=23%, list=22%, signal=30%
HALLMARK_XENOBIOTIC_METABOLISM	194	0.252125	0.969787	0.53534	1	1	3396	tags=19%, list=16%, signal=22%
HALLMARK_ESTROGEN_RESPONSE_LATE	194	0.252855	0.96527	0.560759	1	1	4031	tags=24%, list=20%, signal=29%
HALLMARK_HEME_METABOLISM	184	0.236349	0.921767	0.683594	1	1	4766	tags=23%, list=23%, signal=29%
HALLMARK_ALLOGRAFT_REJECTION	191	0.233658	0.900473	0.728331	1	1	2563	tags=16%, list=12%, signal=18%
HALLMARK_IL2_STAT5_SIGNALING	182	0.235759	0.898014	0.704857	1	1	4939	tags=25%, list=24%, signal=33%
HALLMARK_KRAS_SIGNALING_UP	192	0.231098	0.88831	0.74428	1	1	2892	tags=18%, list=14%, signal=20%
HALLMARK_TNFA_SIGNALING_VIA_NFKB	185	0.22188	0.853682	0.827097	1	1	5088	tags=26%, list=25%, signal=35%
HALLMARK_APICAL_SURFACE	42	0.257497	0.794252	0.804688	1	1	2564	tags=21%, list=12%, signal=24%
HALLMARK_COAGULATION	133	0.20665	0.762505	0.948299	1	1	5356	tags=33%, list=26%, signal=44%
HALLMARK_HEDGEHOG_SIGNALING	35	0.242954	0.724	0.891509	1	1	3378	tags=20%, list=16%, signal=24%
HALLMARK_PI3K_AKT_MTOR_SIGNALING	98	0.201183	0.715225	0.968436	1	1	5007	tags=21%, list=24%, signal=28%
HALLMARK_IL6_JAK_STAT3_SIGNALING	85	0.202218	0.70385	0.956204	1	1	3019	tags=15%, list=15%, signal=18%
HALLMARK_CHOLESTEROL_HOMEOSTASIS	71	0.204395	0.68752	0.959479	1	1	3352	tags=13%, list=16%, signal=15%
HALLMARK_PEROXISOME	98	0.175741	0.626824	0.997126	1	1	2478	tags=9%, list=12%, signal=10%
HALLMARK_ADIPOGENESIS	184	0.15424	0.592179	1	1	1	3233	tags=10%, list=16%, signal=12%
HALLMARK_TGF_BETA_SIGNALING	50	0.177966	0.574287	0.998457	1	1	4795	tags=16%, list=23%, signal=21%
HALLMARK_MTORC1_SIGNALING	183	0.148599	0.569586	1	1	1	4297	tags=11%, list=21%, signal=14%
HALLMARK_UNFOLDED_PROTEIN_RESPONSE	104	0.146992	0.529526	1	1	1	7786	tags=34%, list=38%, signal=54%
HALLMARK_DNA_REPAIR	145	0.118503	0.44291	1	1	1	7594	tags=32%, list=37%, signal=51%

## Sheet: higher in WT
NAME	SIZE	ES	NES	NOM p-val	FDR q-val	FWER p-val	RANK AT MAX	LEADING EDGE
HALLMARK_G2M_CHECKPOINT	178	-0.441621	-1.93329	0	0.00574204	0.004	6745	tags=49%, list=33%, signal=73%
HALLMARK_MYC_TARGETS_V2	47	-0.490219	-1.71699	0.00568182	0.00923803	0.013	7109	tags=55%, list=34%, signal=84%
HALLMARK_E2F_TARGETS	173	-0.370008	-1.59782	0	0.012139	0.028	7008	tags=50%, list=34%, signal=76%
HALLMARK_MITOTIC_SPINDLE	185	-0.328892	-1.44521	0	0.0538311	0.154	6829	tags=39%, list=33%, signal=58%
HALLMARK_INTERFERON_ALPHA_RESPONSE	88	-0.317922	-1.2388	0.0955414	0.25968	0.62	3586	tags=28%, list=17%, signal=34%
HALLMARK_BILE_ACID_METABOLISM	110	-0.30224	-1.2273	0.0877193	0.23855	0.662	2736	tags=21%, list=13%, signal=24%
HALLMARK_ANDROGEN_RESPONSE	94	-0.303279	-1.21015	0.117241	0.234165	0.717	4472	tags=29%, list=22%, signal=37%
HALLMARK_MYC_TARGETS_V1	173	-0.268111	-1.14125	0.187755	0.357764	0.898	14520	tags=99%, list=70%, signal=332%
HALLMARK_INTERFERON_GAMMA_RESPONSE	187	-0.243314	-1.06264	0.279621	0.56658	0.983	4415	tags=28%, list=21%, signal=35%
HALLMARK_INFLAMMATORY_RESPONSE	189	-0.243173	-1.05237	0.264957	0.543159	0.987	3246	tags=24%, list=16%, signal=29%
HALLMARK_COMPLEMENT	192	-0.225179	-0.97618	0.5	0.800518	0.997	3523	tags=20%, list=17%, signal=24%
HALLMARK_NOTCH_SIGNALING	29	-0.288216	-0.886167	0.631124	1	1	5368	tags=34%, list=26%, signal=47%
HALLMARK_UV_RESPONSE_DN	135	-0.204382	-0.867767	0.841912	1	1	4520	tags=24%, list=22%, signal=30%
HALLMARK_GLYCOLYSIS	186	-0.18809	-0.817621	0.952607	1	1	4505	tags=22%, list=22%, signal=27%
HALLMARK_FATTY_ACID_METABOLISM	150	-0.184674	-0.795319	0.968254	1	1	4270	tags=20%, list=21%, signal=25%
HALLMARK_OXIDATIVE_PHOSPHORYLATION	188	-0.175938	-0.768649	0.986047	1	1	15947	tags=98%, list=77%, signal=431%
HALLMARK_PROTEIN_SECRETION	88	-0.0888376	-0.349654	1	1	1	7906	tags=35%, list=38%, signal=57%
